# Supplementary material for: catena-Poly[[(benzoato-κ2 O,O′)(2,2′-bipyridine-κ2 N,N′)lead(II)]-μ3-nitrato-κ4 O:O,O′:O′′]
Source: Acta Crystallogr Sect E Struct Rep Online. 2010 Nov 27;66(Pt 12):m1686. doi: 10.1107/S160053681004907X (PMC3011738; doi:10.1107/S160053681004907X)
Supplement: Supplementary file 1 [file e-66-m1686-sup1.cif]

##############################################################################
###                                                                        ###
###        Electronic paper (Acta Crystallographica Section E)             ###
###                                                                        ###
##############################################################################
#                                                                            #
# This CIF contains the data in a paper accepted for publication in Acta     #
# Crystallographica Section E. It conforms to the requirements of Notes      #
# for Authors for Section E, and has been peer reviewed under the auspices   #
# of the IUCr Commission on Journals.                                        #
#                                                                            #
# Full details of the Crystallographic Information File format               #
# are given in the paper "The Crystallographic Information File (CIF):       #
# a New Standard Archive File for Crystallography" by S. R. Hall, F. H.      #
# Allen and I. D. Brown [Acta Cryst. (1991), A47, 655-685].                  #
#                                                                            #
# The current version of the core CIF dictionary is obtainable from          #
# ftp://ftp.iucr.org/pub/cif_core.dic. The current version number is 2.4.    #
#                                                                            #
# Software is freely available for graphical display of the structure(s) in  #
# this CIF.  For information consult the CIF home page http://www.iucr.org/  #
# cif/home.html                                                              #
#                                                                            #
# This file may be used for bona fide research purposes within the           #
# scientific community so long as proper attribution is given to the journal # 
# article from which it was obtained.                                        #
#                                                                            #
##############################################################################
                                             
data_global
_audit_creation_method     'from SHELXL-97 with Word-Perfect Macro PRPKAPPA'
_journal_date_recd_electronic     2010-11-16
_journal_date_accepted     2010-11-23
_journal_name_full     'Acta Crystallographica, Section E'
_journal_year     2010
_journal_volume     66
_journal_issue     12
_journal_page_first     m1686
_journal_page_last     m1686
_journal_paper_category     QM
_journal_coeditor_code     GK2325
_publ_contact_author_name     'Dr Yang Juan'
_publ_contact_author_address
;
Department of Physical Chemistry
Henan Polytechnic University
Jiaozuo
454003
China
;
_publ_contact_author_email     yangjuan0302@yahoo.cn
_publ_contact_author_fax     '+86391-3987811'
_publ_contact_author_phone     '+86391-3989667'
_publ_section_title
;\
<i>catena</i>-Poly[[(benzoato-\k^2^<i>O</i>,<i>O</i>')(2,2'-bipyridine-\
\k^2^<i>N</i>,<i>N</i>')lead(II)]-\m~3~-nitrato-\k^4^<i>O</i>:<i>O</i>,\
<i>O</i>':<i>O</i>'']
;
loop_
    _publ_author_name
    _publ_author_footnote
    _publ_author_address
    'Yang, Juan' ?
;
Department of Physical Chemistry
Henan Polytechnic University
Jiaozuo 454003
People's Republic of China
;
    'Dai, Jun' ?
;
Institute of Safety Science and Engineering
Henan Polytechnic University
Jiaozuo 454003
People's Republic of China
;
    'Wang, Xiaohan' ?
;
Institute of Safety Science and Engineering
Henan Polytechnic University
Jiaozuo 454003
People's Republic of China
;
data_I
_chemical_name_systematic
;
<i>catena</i>-Poly[[(benzoato-\k^2^<i>O</i>,<i>O</i>')(2,2'-bipyridine-
\k^2^<i>N</i>,<i>N</i>')lead(II)]-\m~3~-nitrato-
\k^4^<i>O</i>:<i>O</i>,<i>O</i>':<i>O</i>'']
;
_chemical_name_common     ?
_chemical_formula_moiety     'C17 H13 N3 O5 Pb'
_chemical_formula_sum     'C17 H13 N3 O5 Pb'
_chemical_formula_iupac
;
[Pb (C7 H5 O2) (N O3) (C10 H8 N2)]
;
_chemical_formula_weight     546.49
_chemical_melting_point     ?
_symmetry_cell_setting     triclinic
_symmetry_space_group_name_H-M     'P -1'
_symmetry_space_group_name_Hall     '-P 1'
loop_
    _symmetry_equiv_pos_as_xyz
    'x, y, z'
    '-x, -y, -z'
_cell_length_a     6.5389(11)
_cell_length_b     8.5052(14)
_cell_length_c     15.548(3)
_cell_angle_alpha     84.566(3)
_cell_angle_beta     86.593(3)
_cell_angle_gamma     83.729(2)
_cell_volume     854.6(3)
_cell_formula_units_Z     2
_cell_measurement_reflns_used     3772
_cell_measurement_theta_min     2.63
_cell_measurement_theta_max     28.18
_cell_measurement_temperature     296(2)
_exptl_crystal_description     column
_exptl_crystal_colour     colorless
_exptl_crystal_size_max     0.23
_exptl_crystal_size_mid     0.21
_exptl_crystal_size_min     0.15
_exptl_crystal_density_diffrn     2.124
_exptl_crystal_density_meas     ?
_exptl_crystal_density_method     'not measured'
_exptl_crystal_F_000     516
_exptl_absorpt_coefficient_mu     9.905
_exptl_absorpt_correction_type     multi-scan
_exptl_absorpt_process_details     '(SADABS; Bruker, 2007)'
_exptl_absorpt_correction_T_min     0.118
_exptl_absorpt_correction_T_max     0.226
_exptl_special_details
;
Refinement
Refinement of F^2^ against ALL reflections.  The weighted R-factor wR and
 goodness of fit S are based on F^2^, conventional R-factors R are based
 on F, with F set to zero for negative F^2^. The threshold expression of
 F^2^ > 2sigma(F^2^) is used only for calculating R-factors(gt) etc. and is
 not relevant to the choice of reflections for refinement.  R-factors based
 on F^2^ are statistically about twice as large as those based on F, and R-
 factors based on ALL data will be even larger.
Geometry
All e.s.d.'s (except the e.s.d. in the dihedral angle between two l.s. planes)
 are estimated using the full covariance matrix.  The cell e.s.d.'s are taken
 into account individually in the estimation of e.s.d.'s in distances, angles
 and torsion angles; correlations between e.s.d.'s in cell parameters are only
 used when they are defined by crystal symmetry.  An approximate (isotropic)
 treatment of cell e.s.d.'s is used for estimating e.s.d.'s involving l.s.
 planes.
;
_diffrn_ambient_temperature     296(2)
_diffrn_radiation_type     MoK\a
_diffrn_radiation_wavelength     0.71073
_diffrn_radiation_source     'fine-focus sealed tube'
_diffrn_radiation_monochromator     graphite
_diffrn_measurement_device_type     'Bruker APEXII CCD area-detector'
_diffrn_measurement_method     '\f and \w'
_diffrn_reflns_number     4385
_diffrn_reflns_av_R_equivalents     0.0297
_diffrn_reflns_av_sigmaI/netI     0.0575
_diffrn_reflns_theta_min     2.65
_diffrn_reflns_theta_max     25.01
_diffrn_reflns_theta_full     25.01
_diffrn_measured_fraction_theta_max     0.990
_diffrn_measured_fraction_theta_full     0.990
_diffrn_reflns_limit_h_min     -7
_diffrn_reflns_limit_h_max     7
_diffrn_reflns_limit_k_min     -9
_diffrn_reflns_limit_k_max     10
_diffrn_reflns_limit_l_min     -18
_diffrn_reflns_limit_l_max     15
_diffrn_standards_decay_%     0
_reflns_number_total     2981
_reflns_number_gt     2769
_reflns_threshold_expression     I>2sigma(I)
_refine_ls_structure_factor_coef     Fsqd
_refine_ls_matrix_type     full
_refine_ls_R_factor_all     0.0395
_refine_ls_R_factor_gt     0.0370
_refine_ls_wR_factor_gt     0.0971
_refine_ls_wR_factor_ref     0.0988
_refine_ls_goodness_of_fit_ref     1.024
_refine_ls_restrained_S_all     1.024
_refine_ls_number_reflns     2981
_refine_ls_number_parameters     235
_refine_ls_number_restraints     0
_refine_ls_hydrogen_treatment     constr
_refine_ls_weighting_scheme     calc
_refine_ls_weighting_details
                 'calc w=1/[\s^2^(Fo^2^)+(0.0675P)^2^] where P=(Fo^2^+2Fc^2^)/3'
_atom_sites_solution_hydrogens     geom
_atom_sites_solution_primary     direct
_atom_sites_solution_secondary     difmap
_refine_ls_shift/su_max     0.001
_refine_ls_shift/su_mean     0.000
_refine_diff_density_max     2.695
_refine_diff_density_min     -2.786
_refine_ls_extinction_method     none
_refine_ls_extinction_coef     ?
loop_
    _atom_type_symbol
    _atom_type_description
    _atom_type_scat_dispersion_real
    _atom_type_scat_dispersion_imag
    _atom_type_scat_source
    'C' 'C' 0.0033 0.0016
                         'International Tables Vol C Tables 4.2.6.8 and 6.1.1.4'
    'H' 'H' 0.0000 0.0000
                         'International Tables Vol C Tables 4.2.6.8 and 6.1.1.4'
    'N' 'N' 0.0061 0.0033
                         'International Tables Vol C Tables 4.2.6.8 and 6.1.1.4'
    'O' 'O' 0.0106 0.0060
                         'International Tables Vol C Tables 4.2.6.8 and 6.1.1.4'
    'Pb' 'Pb' -3.3944 10.1111
                         'International Tables Vol C Tables 4.2.6.8 and 6.1.1.4'
_computing_data_collection     'APEX2 (Bruker, 2007)'
_computing_cell_refinement     'SAINT (Bruker, 2007)'
_computing_data_reduction     'SAINT (Bruker, 2007)'
_computing_structure_solution     'SHELXS97 (Sheldrick, 2008)'
_computing_structure_refinement     'SHELXL97 (Sheldrick, 2008)'
_computing_molecular_graphics     'SHELXTL (Sheldrick, 2008)'
_computing_publication_material     'SHELXTL (Sheldrick, 2008)'
loop_
    _atom_site_type_symbol
    _atom_site_label
    _atom_site_fract_x
    _atom_site_fract_y
    _atom_site_fract_z
    _atom_site_U_iso_or_equiv
    _atom_site_adp_type
    _atom_site_calc_flag
    _atom_site_refinement_flags
    _atom_site_occupancy
    _atom_site_disorder_assembly
    _atom_site_disorder_group
    Pb Pb1 0.31380(3) 0.02444(2) 0.362929(15) 0.02612(13) Uani d . 1 . .
    O O3 0.3180(9) 0.0845(7) 0.5451(4) 0.0433(14) Uani d . 1 . .
    O O2 0.2641(8) -0.0974(7) 0.2180(4) 0.0409(13) Uani d . 1 . .
    O O4 0.0370(9) 0.1789(8) 0.4866(4) 0.0546(16) Uani d . 1 . .
    O O1 0.5402(9) 0.0249(7) 0.2331(4) 0.0443(14) Uani d . 1 . .
    O O5 0.0478(10) 0.1446(10) 0.6257(5) 0.064(2) Uani d . 1 . .
    N N3 0.1340(9) 0.1372(8) 0.5520(5) 0.0339(15) Uani d . 1 . .
    N N1 0.4378(8) 0.2885(6) 0.3637(4) 0.0278(13) Uani d . 1 . .
    N N2 0.1021(8) 0.2377(6) 0.2836(4) 0.0282(12) Uani d . 1 . .
    C C1 0.6040(10) 0.3077(9) 0.4070(5) 0.0351(17) Uani d . 1 . .
    H H1 0.6739 0.2188 0.4357 0.042 Uiso calc R 1 . .
    C C16 0.5298(18) -0.2934(13) -0.0021(7) 0.064(3) Uani d . 1 . .
    H H16 0.4584 -0.3589 -0.0314 0.076 Uiso calc R 1 . .
    C C11 0.4407(11) -0.0630(9) 0.1930(5) 0.0328(17) Uani d . 1 . .
    C C14 0.8340(17) -0.1765(12) 0.0162(8) 0.067(3) Uani d . 1 . .
    H H14 0.9697 -0.1615 -0.0009 0.081 Uiso calc R 1 . .
    C C10 -0.0635(12) 0.2054(10) 0.2451(5) 0.0349(18) Uani d . 1 . .
    H H10 -0.0986 0.1017 0.2507 0.042 Uiso calc R 1 . .
    C C8 -0.1339(12) 0.4738(10) 0.1900(6) 0.045(2) Uani d . 1 . .
    H H8 -0.2144 0.5531 0.1583 0.054 Uiso calc R 1 . .
    C C9 -0.1831(11) 0.3195(10) 0.1977(6) 0.0412(18) Uani d . 1 . .
    H H9 -0.2966 0.2933 0.1709 0.049 Uiso calc R 1 . .
    C C12 0.5419(13) -0.1335(9) 0.1145(5) 0.0360(18) Uani d . 1 . .
    C C15 0.7274(19) -0.2662(12) -0.0304(7) 0.067(3) Uani d . 1 . .
    H H15 0.7873 -0.3080 -0.0802 0.080 Uiso calc R 1 . .
    C C3 0.5708(13) 0.5819(10) 0.3691(7) 0.050(2) Uani d . 1 . .
    H H3 0.6165 0.6812 0.3708 0.060 Uiso calc R 1 . .
    C C2 0.6744(12) 0.4517(10) 0.4106(6) 0.0420(19) Uani d . 1 . .
    H H2 0.7907 0.4609 0.4406 0.050 Uiso calc R 1 . .
    C C13 0.7444(14) -0.1082(10) 0.0878(6) 0.049(2) Uani d . 1 . .
    H H13 0.8178 -0.0458 0.1181 0.058 Uiso calc R 1 . .
    C C17 0.4357(15) -0.2243(11) 0.0694(6) 0.049(2) Uani d . 1 . .
    H H17 0.3002 -0.2400 0.0864 0.058 Uiso calc R 1 . .
    C C6 0.1514(10) 0.3891(7) 0.2771(5) 0.0268(14) Uani d . 1 . .
    C C7 0.0347(11) 0.5089(9) 0.2296(5) 0.0395(18) Uani d . 1 . .
    H H7 0.0708 0.6123 0.2246 0.047 Uiso calc R 1 . .
    C C5 0.3344(10) 0.4157(7) 0.3236(5) 0.0275(14) Uani d . 1 . .
    C C4 0.3976(13) 0.5674(9) 0.3244(7) 0.047(2) Uani d . 1 . .
    H H4 0.3258 0.6557 0.2959 0.057 Uiso calc R 1 . .
loop_
    _atom_site_aniso_label
    _atom_site_aniso_U_11
    _atom_site_aniso_U_22
    _atom_site_aniso_U_33
    _atom_site_aniso_U_12
    _atom_site_aniso_U_13
    _atom_site_aniso_U_23
    Pb1 0.02844(18) 0.01828(18) 0.0322(2) -0.00253(11) -0.00343(11) -0.00370(12)
    O3 0.039(3) 0.049(4) 0.041(3) 0.004(3) -0.007(2) -0.008(3)
    O2 0.030(3) 0.042(3) 0.053(4) -0.014(2) 0.003(2) -0.010(3)
    O4 0.041(3) 0.060(4) 0.060(4) 0.015(3) -0.022(3) -0.004(3)
    O1 0.048(3) 0.047(3) 0.043(3) -0.023(3) 0.007(3) -0.019(3)
    O5 0.050(4) 0.093(6) 0.056(4) -0.025(4) 0.012(3) -0.025(4)
    N3 0.031(3) 0.029(3) 0.043(4) -0.006(3) -0.002(3) -0.007(3)
    N1 0.028(3) 0.020(3) 0.036(3) -0.003(2) -0.005(2) -0.004(3)
    N2 0.029(3) 0.024(3) 0.032(3) -0.004(2) -0.003(2) -0.004(3)
    C1 0.027(3) 0.033(4) 0.046(5) -0.005(3) -0.010(3) -0.004(4)
    C16 0.089(8) 0.062(7) 0.043(6) 0.003(6) -0.014(5) -0.023(5)
    C11 0.034(4) 0.032(4) 0.031(4) 0.006(3) 0.002(3) -0.006(3)
    C14 0.067(6) 0.055(6) 0.073(8) 0.000(5) 0.030(6) 0.001(6)
    C10 0.039(4) 0.032(4) 0.035(4) -0.002(3) -0.007(3) -0.010(3)
    C8 0.040(4) 0.040(5) 0.051(5) 0.005(3) -0.011(4) 0.008(4)
    C9 0.033(4) 0.048(5) 0.044(5) -0.005(3) -0.011(3) -0.006(4)
    C12 0.050(5) 0.026(4) 0.031(4) 0.004(3) -0.002(3) -0.002(3)
    C15 0.102(8) 0.057(6) 0.038(6) 0.012(6) 0.012(5) -0.022(5)
    C3 0.050(5) 0.028(4) 0.076(7) -0.010(4) -0.017(4) -0.013(4)
    C2 0.040(4) 0.041(5) 0.051(5) -0.012(4) -0.008(4) -0.019(4)
    C13 0.051(5) 0.040(5) 0.056(6) -0.008(4) 0.009(4) -0.018(4)
    C17 0.056(5) 0.050(5) 0.042(5) -0.004(4) -0.009(4) -0.012(4)
    C6 0.027(3) 0.021(3) 0.032(4) 0.003(3) -0.003(3) -0.003(3)
    C7 0.042(4) 0.027(4) 0.048(5) 0.000(3) -0.004(4) 0.004(4)
    C5 0.031(3) 0.022(3) 0.029(4) -0.003(3) -0.001(3) -0.006(3)
    C4 0.050(5) 0.023(4) 0.070(6) -0.002(3) -0.013(4) -0.007(4)
loop_
    _geom_bond_atom_site_label_1
    _geom_bond_atom_site_label_2
    _geom_bond_site_symmetry_2
    _geom_bond_distance
    _geom_bond_publ_flag
    Pb1 O1 . 2.432(5) y
    Pb1 N2 . 2.441(6) y
    Pb1 N1 . 2.471(5) y
    Pb1 O2 . 2.619(6) y
    Pb1 C11 . 2.863(7) ?
    Pb1 O4 . 2.871(6) y
    Pb1 O3 . 2.928(6) y
    Pb1 O3 2_656 2.893(6) y
    Pb1 O5 2_556 2.887(7) y
    O3 N3 . 1.239(9) ?
    O2 C11 . 1.252(9) ?
    O4 N3 . 1.234(9) ?
    O1 C11 . 1.270(10) ?
    O5 N3 . 1.251(9) ?
    N1 C5 . 1.333(9) ?
    N1 C1 . 1.344(9) ?
    N2 C10 . 1.334(10) ?
    N2 C6 . 1.355(8) ?
    C1 C2 . 1.362(10) ?
    C1 H1 . 0.9300 ?
    C2 H2 . 0.9300 ?
    C16 C15 . 1.376(16) ?
    C16 H16 . 0.9300 ?
    C15 H15 . 0.9300 ?
    C16 C17 . 1.387(13) ?
    C11 C12 . 1.498(11) ?
    C13 H13 . 0.9300 ?
    C14 H14 . 0.9300 ?
    C14 C13 . 1.375(13) ?
    C14 C15 . 1.368(16) ?
    C10 C9 . 1.365(12) ?
    C8 H8 . 0.9300 ?
    C9 H9 . 0.9300 ?
    C10 H10 . 0.9300 ?
    C8 C7 . 1.368(12) ?
    C8 C9 . 1.378(11) ?
    C12 C17 . 1.359(12) ?
    C17 H17 . 0.9300 ?
    C12 C13 . 1.397(12) ?
    C3 C4 . 1.386(12) ?
    C3 C2 . 1.361(12) ?
    C6 C7 . 1.386(10) ?
    C7 H7 . 0.9300 ?
    C6 C5 . 1.483(9) ?
    C5 C4 . 1.399(10) ?
    C3 H3 . 0.9300 ?
    C4 H4 . 0.9300 ?
loop_
    _geom_angle_atom_site_label_1
    _geom_angle_atom_site_label_2
    _geom_angle_atom_site_label_3
    _geom_angle_site_symmetry_1
    _geom_angle_site_symmetry_3
    _geom_angle
    _geom_angle_publ_flag
    O1 Pb1 N2 . . 85.6(2) ?
    O1 Pb1 N1 . . 80.21(18) ?
    N2 Pb1 N1 . . 66.18(18) ?
    O1 Pb1 O2 . . 51.83(16) ?
    N2 Pb1 O2 . . 77.48(18) ?
    N1 Pb1 O2 . . 121.47(18) ?
    O1 Pb1 C11 . . 26.2(2) ?
    N2 Pb1 C11 . . 83.2(2) ?
    N1 Pb1 C11 . . 102.9(2) ?
    O2 Pb1 C11 . . 25.91(19) ?
    O1 Pb1 O4 . . 152.8(2) ?
    N2 Pb1 O4 . . 72.48(18) ?
    N1 Pb1 O4 . . 76.30(19) ?
    O2 Pb1 O4 . . 133.87(16) ?
    C11 Pb1 O4 . . 153.8(2) ?
    O1 Pb1 O3 . . 139.88(17) ?
    N2 Pb1 O3 . . 110.35(18) ?
    N1 Pb1 O3 . . 73.97(19) ?
    O2 Pb1 O3 . . 164.48(18) ?
    C11 Pb1 O3 . . 162.4(2) ?
    O4 Pb1 O3 . . 43.33(16) ?
    O1 Pb1 O5 . 2_556 120.1(2)   ?
    N2 Pb1 O5 . 2_556 85.50(19) ?
    N1 Pb1 O5 . 2_556 144.52(19) ?
    O2 Pb1 O5 . 2_556 68.42(19) ?
    C11 Pb1 O5 . 2_556 94.0(2)   ?
    O4 Pb1 O5 . 2_556 74.99(19) ?
    O3 Pb1 O5 . 2_556 98.23(19) ?
    O1 Pb1 O3 . 2_656 85.60(19) ?
    N2 Pb1 O3 . 2_656 149.75(17) ?
    N1 Pb1 O3 . 2_656 83.81(17) ?
    O2 Pb1 O3 . 2_656 118.16(17) ?
    C11 Pb1 O3 . 2_656 100.76(19) ?
    O4 Pb1 O3 . 2_656 105.12(17) ?
    O3 Pb1 O3 . 2_656 61.80(17) ?
    O5 Pb1 O3 2_556 2_656 123.69(18) ?
    N3 O3 Pb1 . . 95.6(5) ?
    C11 O2 Pb1 . . 88.0(5) ?
    N3 O4 Pb1 . . 98.6(4) ?
    C11 O1 Pb1 . . 96.2(4) ?
    O4 N3 O3 . . 120.0(7) ?
    O4 N3 O5 . . 120.7(7) ?
    O3 N3 O5 . . 119.3(7) ?
    C5 N1 C1 . . 119.0(6) ?
    C5 N1 Pb1 . . 119.9(4) ?
    C1 N1 Pb1 . . 121.0(5) ?
    C10 N2 C6 . . 119.1(6) ?
    C10 N2 Pb1 . . 119.9(5) ?
    C6 N2 Pb1 . . 121.0(4) ?
    N1 C1 C2 . . 122.8(7) ?
    C15 C16 C17 . . 120.9(10) ?
    O2 C11 O1 . . 122.8(7) ?
    O2 C11 C12 . . 118.6(7) ?
    O1 C11 C12 . . 118.6(7) ?
    O2 C11 Pb1 . . 66.1(4) ?
    O1 C11 Pb1 . . 57.6(4) ?
    C12 C11 Pb1 . . 167.3(6) ?
    C15 C14 C13 . . 121.3(10) ?
    N2 C10 C9 . . 122.2(7) ?
    C7 C8 C9 . . 119.2(8) ?
    C10 C9 C8 . . 119.3(7) ?
    C17 C12 C13 . . 119.8(8) ?
    C17 C12 C11 . . 119.5(8) ?
    C13 C12 C11 . . 120.7(8) ?
    C14 C15 C16 . . 118.7(9) ?
    C2 C3 C4 . . 120.5(7) ?
    C3 C2 C1 . . 118.5(7) ?
    C14 C13 C12 . . 119.3(9) ?
    C12 C17 C16 . . 119.9(9) ?
    N2 C6 C7 . . 120.8(6) ?
    N2 C6 C5 . . 115.7(6) ?
    C7 C6 C5 . . 123.5(6) ?
    C8 C7 C6 . . 119.4(7) ?
    N1 C5 C4 . . 121.4(7) ?
    N1 C5 C6 . . 117.2(5) ?
    C4 C5 C6 . . 121.4(7) ?
    C3 C4 C5 . . 117.8(8) ?
    N1 C1 H1 . . 118.6 ?
    C2 C1 H1 . . 118.6 ?
    C1 C2 H2 . . 120.8 ?
    C3 C2 H2 . . 120.7 ?
    C2 C3 H3 . . 120.0 ?
    C4 C3 H3 . . 120.0 ?
    H4 C4 C3 . . 121.1 ?
    H4 C4 C5 . . 121.1 ?
    C6 C7 H7 . . 120.3 ?
    H7 C7 C8 . . 120.3 ?
    H8 C8 C7 . . 120.4 ?
    H8 C8 C9 . . 120.4 ?
    C8 C9 H9 . . 120.4 ?
    H9 C9 C10 . . 120.3 ?
    C9 C10 H10 . . 118.9 ?
    H10 C10 N2 . . 118.9 ?
    C12 C13 H13 . . 120.4 ?
    H13 C13 C14 . . 120.3 ?
    H14 C14 C13 . . 119.4 ?
    H14 C14 C15 . . 119.3 ?
    H15 C15 C14 . . 120.7 ?
    H15 C15 C16 . . 120.6 ?
    C15 C16 H16 . . 119.5 ?
    C17 C16 H16 . . 119.6 ?
    H17 C17 C12 . . 120.1 ?
    H17 C17 C16 . . 120.0 ?
