# Supplementary material for: catena-Poly[[(benzoato-κ2 O,O′)(2,2′-bipyridine-κ2 N,N′)lead(II)]-μ3-nitrato-κ4 O:O,O′:O′′]
Source: Acta Crystallogr Sect E Struct Rep Online. 2010 Nov 27;66(Pt 12):m1686. doi: 10.1107/S160053681004907X (PMC3011738; doi:10.1107/S160053681004907X)
Supplement: Supplementary file 2 [file e-66-m1686-Isup2.hkl]

# 
# h,k,l, Fc-squared, Fo-squared, sigma(Fo-squared) and status flag 
# 
data_I
_shelx_title ' z in P-1' 
_shelx_refln_list_code          4 
_shelx_F_calc_maximum      232.10 
_exptl_crystal_F_000       516.00 
_reflns_d_resolution_high  0.8406 
 
loop_ 
 _symmetry_equiv_pos_as_xyz 
 'x, y, z' 
 '-x, -y, -z' 
 
_cell_length_a     6.5389 
_cell_length_b     8.5052 
_cell_length_c    15.5480 
_cell_angle_alpha  84.566 
_cell_angle_beta   86.593 
_cell_angle_gamma  83.729 
 
_shelx_F_squared_multiplier     1.000 
 
loop_ 
 _refln_index_h 
 _refln_index_k 
 _refln_index_l 
 _refln_F_squared_calc 
 _refln_F_squared_meas 
 _refln_F_squared_sigma 
 _refln_observed_status 
   1   0   0     6366.38     6231.66    358.85 o 
   2   0   0     4513.38     4379.35    253.41 o 
   3   0   0    10730.55    10397.47    599.86 o 
   4   0   0       35.67       41.64     11.08 o 
   5   0   0     5362.82     3769.30    223.29 o 
   6   0   0     1751.00     1812.05    163.48 o 
   7   0   0      574.33      579.48     45.63 o 
  -7   1   0      647.11      662.77     50.06 o 
  -6   1   0      673.83      648.83     60.70 o 
  -5   1   0     6078.70     5757.80    341.13 o 
  -4   1   0     1182.59     1211.87     60.52 o 
  -3   1   0    11171.37    10174.33    522.55 o 
  -2   1   0     5831.02     5394.74    668.75 o 
  -1   1   0       73.36      119.62      8.42 o 
   1   1   0    11197.29    11424.96    474.81 o 
   2   1   0     8945.20     8834.91    509.48 o 
   3   1   0     8698.15     8784.84    508.16 o 
   4   1   0       20.46        2.22      9.75 o 
   5   1   0     5484.53     5714.65    335.82 o 
   6   1   0     2613.20     2815.01    171.90 o 
   7   1   0       35.03       15.50     18.61 o 
  -7   2   0      833.15      956.06     65.57 o 
  -6   2   0     1512.41     1656.49     93.92 o 
  -5   2   0     6011.34     6133.23    242.24 o 
  -4   2   0     1191.10     1132.68     55.00 o 
  -3   2   0     9097.21     8748.29    368.53 o 
  -2   2   0    10485.60    10832.68    451.81 o 
  -1   2   0       67.23      112.09     14.18 o 
   0   2   0    14910.34    17276.75    418.76 o 
   1   2   0    17130.26    17825.68    741.64 o 
   2   2   0     7935.51     8346.24    482.46 o 
   3   2   0    12021.51    12638.32    729.67 o 
   4   2   0     1515.99     1485.04     93.48 o 
   5   2   0     2830.47     2730.84    166.14 o 
   6   2   0     2966.04     3189.82    194.49 o 
   7   2   0        2.54        3.93     11.57 o 
  -7   3   0     1110.37     1161.62     76.64 o 
  -6   3   0      433.77      426.64     39.87 o 
  -5   3   0     4922.42     5002.15    201.49 o 
  -4   3   0     1319.01     1434.98     63.57 o 
  -3   3   0     2648.92     2489.73    108.24 o 
  -2   3   0    13199.23    13846.46    841.31 o 
  -1   3   0     1653.80     1913.12     63.40 o 
   0   3   0     7466.11     8511.68    271.22 o 
   1   3   0    24030.16    26394.80   1097.98 o 
   2   3   0     1742.50     1898.27     83.74 o 
   3   3   0     8182.14     8344.47    484.67 o 
   4   3   0     2163.11     2275.40    139.55 o 
   5   3   0     1027.55     1036.69     71.77 o 
   6   3   0     2732.98     2866.40    177.66 o 
   7   3   0       87.13      113.68     27.25 o 
  -6   4   0       26.09       35.00     22.15 o 
  -5   4   0     3790.24     3947.80    162.00 o 
  -4   4   0     2204.39     2367.30     98.57 o 
  -3   4   0     1972.23     2094.90     86.44 o 
  -2   4   0     9396.20     9801.67    376.46 o 
  -1   4   0      167.12      173.93     10.88 o 
   0   4   0     8036.56     9328.00    296.92 o 
   1   4   0     9956.61    10694.96    220.24 o 
   2   4   0      162.80      234.97     17.72 o 
   3   4   0     9174.56     9402.86    396.89 o 
   4   4   0     3492.31     3596.08    216.20 o 
   5   4   0     1048.39     1155.42     80.19 o 
   6   4   0     2894.06     3396.12     90.72 o 
   7   4   0      185.84      226.06     33.67 o 
  -6   5   0       45.85       59.81     25.70 o 
  -5   5   0     3017.26     3139.31    167.91 o 
  -4   5   0     1928.85     2074.51     88.88 o 
  -3   5   0      522.12      530.32     31.94 o 
  -2   5   0     7055.35     7633.78    294.71 o 
  -1   5   0     1405.15     1497.93     51.96 o 
   0   5   0     3960.09     4202.03    136.53 o 
   1   5   0     6326.00     6292.19    161.85 o 
   2   5   0      235.65      238.76     10.33 o 
   3   5   0     8411.42     9666.91    221.08 o 
   4   5   0     4406.85     5399.89    136.94 o 
   5   5   0      373.23      428.23     20.43 o 
   6   5   0     2877.00     3362.92     90.72 o 
   7   5   0      280.39      294.44     21.08 o 
  -5   6   0     2415.87     2548.75    141.33 o 
  -4   6   0     2971.33     3098.63    128.37 o 
  -3   6   0       87.83       94.22     16.61 o 
  -2   6   0     3918.45     4116.31    163.38 o 
  -1   6   0     3721.20     3370.31    409.36 o 
   0   6   0     2141.11     2141.76     72.77 o 
   1   6   0     5550.89     5755.40    358.85 o 
   2   6   0      408.67      402.35     22.95 o 
   3   6   0     4926.30     5474.20    127.71 o 
   4   6   0     3737.29     4178.11    106.76 o 
   5   6   0       47.78       48.32     11.89 o 
   6   6   0     2241.87     2599.54     72.60 o 
  -4   7   0     2043.83     2094.31     92.82 o 
  -3   7   0        3.19       10.21     15.21 o 
  -2   7   0     4273.23     4219.53    212.21 o 
  -1   7   0      540.40      594.99     54.94 o 
   0   7   0     2219.22     2187.68    147.53 o 
   1   7   0     6419.87     6551.94    279.54 o 
   2   7   0      679.78      674.03     40.72 o 
   3   7   0     3424.17     3514.67     85.65 o 
   4   7   0     3774.47     4337.36    104.84 o 
   5   7   0       13.09        5.61     12.28 o 
   6   7   0     1540.01     1844.77     65.35 o 
  -4   8   0     1782.84     1809.78    108.10 o 
  -3   8   0        0.49        3.90     21.93 o 
  -2   8   0     3103.85     3017.21    124.00 o 
  -1   8   0     4411.50     4321.76    276.89 o 
   0   8   0      401.97      394.74     46.52 o 
   1   8   0     4876.79     4584.48    293.73 o 
   2   8   0      792.33      799.01     47.33 o 
   3   8   0      945.32      970.31     56.59 o 
   4   8   0     2437.06     2721.76     69.00 o 
   5   8   0        7.40       -7.25     30.35 o 
  -2   9   0     1914.15     1767.69    128.48 o 
  -1   9   0     2100.65     1964.40    140.00 o 
   0   9   0      137.68       86.83     34.11 o 
   1   9   0     3728.01     3136.65    211.33 o 
   2   9   0      552.94      448.79     59.37 o 
   3   9   0      899.23      893.86     54.97 o 
   4   9   0     2367.94     2418.52    120.10 o 
   0  10   0       48.62       14.18     33.67 o 
   1  10   0     2286.52     1997.18    146.64 o 
  -1 -10   1      553.98      512.14     64.68 o 
  -4  -9   1     1591.57     1575.87     86.71 o 
  -3  -9   1      128.64      157.89     26.47 o 
  -2  -9   1     2728.27     2541.66    179.43 o 
  -1  -9   1      524.92      466.51     57.59 o 
   0  -9   1     1375.41     1248.46    100.12 o 
   1  -9   1     2659.04     2473.44    171.01 o 
   2  -9   1       14.25       64.68     34.11 o 
  -5  -8   1     1425.21     1623.46     49.29 o 
  -4  -8   1     3101.75     3475.90     85.88 o 
  -3  -8   1      298.62      310.44     17.51 o 
  -2  -8   1     3358.80     3385.31    152.31 o 
  -1  -8   1      977.23      934.79     80.19 o 
   0  -8   1     1880.51     1933.38    136.45 o 
   1  -8   1     6134.70     5673.89    357.97 o 
   2  -8   1       76.24       94.49     18.59 o 
   3  -8   1     2319.11     2371.55    101.85 o 
  -6  -7   1      165.71      179.32     17.91 o 
  -5  -7   1     1592.55     1789.44     52.93 o 
  -4  -7   1     4739.11     5310.94    126.09 o 
  -3  -7   1       36.60       46.62      9.13 o 
  -2  -7   1     5490.30     5995.37    138.84 o 
  -1  -7   1     2135.70     2224.83    101.62 o 
   0  -7   1      737.79      826.69     70.00 o 
   1  -7   1     5705.96     5609.67    218.95 o 
   2  -7   1      559.11      599.58     35.12 o 
   3  -7   1     2015.52     2115.14     91.86 o 
   4  -7   1     2124.30     2185.34     96.76 o 
  -6  -6   1      306.04      343.45     20.83 o 
  -5  -6   1     1331.05     1526.99     45.63 o 
  -4  -6   1     4705.86     5217.83    182.12 o 
  -3  -6   1      371.78      390.35     15.96 o 
  -2  -6   1     6926.51     7559.86    171.49 o 
  -1  -6   1     4202.88     4147.22     97.84 o 
   0  -6   1      882.22      927.69     35.72 o 
   1  -6   1     5566.08     5697.37    354.87 o 
   2  -6   1     2769.57     2950.06    119.75 o 
   3  -6   1     1720.46     1800.58     78.88 o 
   4  -6   1     4258.69     4336.74    174.78 o 
   5  -6   1        6.45        0.89     22.59 o 
  -7  -5   1     1391.99     1769.66     54.59 o 
  -6  -5   1     1047.48     1077.89     81.52 o 
  -5  -5   1     2445.96     2537.68    159.93 o 
  -4  -5   1     3689.97     3713.92    224.62 o 
  -3  -5   1      727.20      774.84     43.49 o 
  -2  -5   1     5130.03     5744.02    245.68 o 
  -1  -5   1     9595.88    10844.35    622.68 o 
   0  -5   1      134.19      161.23     10.44 o 
   1  -5   1     9301.84     9450.43    365.51 o 
   2  -5   1     4073.66     4377.58    172.97 o 
   3  -5   1      928.45      990.31     47.85 o 
   4  -5   1     4639.42     4958.13    197.67 o 
   5  -5   1      578.74      597.65     40.40 o 
   6  -5   1     1286.67     1356.12     86.83 o 
  -7  -4   1     1923.28     2079.58    138.23 o 
  -6  -4   1     1569.68     1753.96    116.52 o 
  -5  -4   1      191.16      220.63     29.68 o 
  -4  -4   1     6231.48     6491.28    381.89 o 
  -3  -4   1     2287.48     2442.27    109.75 o 
  -2  -4   1     2910.30     3182.09    137.77 o 
  -1  -4   1    10752.28    11173.49    466.92 o 
   0  -4   1       20.31       29.83      5.05 o 
   1  -4   1    10908.96    12363.92    393.90 o 
   2  -4   1     9095.27     9827.29    602.52 o 
   3  -4   1      364.51      359.74     44.30 o 
   4  -4   1     5943.87     6167.42    391.20 o 
   5  -4   1     1331.42     1418.48     68.26 o 
   6  -4   1     1028.38     1136.82     73.99 o 
  -7  -3   1     1217.32     1361.87     96.58 o 
  -6  -3   1     1299.15     1487.70     99.68 o 
  -5  -3   1      578.55      577.71     47.85 o 
  -4  -3   1     8672.27     9353.25    544.93 o 
  -3  -3   1     2669.56     2721.98    163.48 o 
  -2  -3   1     2624.90     2967.21    128.22 o 
  -1  -3   1    26585.30    28415.82   1181.54 o 
   0  -3   1     3815.39     4551.23    191.93 o 
   1  -3   1     8640.36     9477.74    578.15 o 
   2  -3   1     8190.86     7900.56    486.00 o 
   3  -3   1      202.11      245.44     32.78 o 
   4  -3   1     7340.42     7653.34    480.69 o 
   5  -3   1     1972.90     2149.58    159.05 o 
   6  -3   1     2020.18     2123.27     96.51 o 
   7  -3   1     1967.91     2189.01    125.82 o 
  -7  -2   1     1046.16     1163.40     83.29 o 
  -6  -2   1     2381.92     2635.59    163.48 o 
  -5  -2   1        9.37       13.42      8.25 o 
  -4  -2   1    10655.65    11251.63    652.58 o 
  -3  -2   1     4994.35     5158.64    301.70 o 
  -2  -2   1      166.29      170.32     13.51 o 
  -1  -2   1    28922.22    29773.82   1236.34 o 
   0  -2   1    15667.59    17617.64    749.61 o 
   1  -2   1     6394.84     6558.62    401.39 o 
   2  -2   1    22123.53    20379.38   1235.17 o 
   3  -2   1        7.08       15.66      5.98 o 
   4  -2   1    10227.58     9123.76    571.95 o 
   5  -2   1     3284.82     3135.77    221.52 o 
   6  -2   1       15.45       -2.22     38.99 o 
   7  -2   1     2410.49     2659.95    146.64 o 
  -7  -1   1      713.53      735.43     58.92 o 
  -6  -1   1     3955.24     4287.04    165.47 o 
  -5  -1   1      201.67      212.60     15.21 o 
  -4  -1   1     5176.25     5372.63    314.99 o 
  -3  -1   1     9960.27    10338.11    597.65 o 
  -2  -1   1      651.41      627.33     40.32 o 
  -1  -1   1    15233.44    15544.26    645.25 o 
   0  -1   1     2287.16     2534.13    146.64 o 
   1  -1   1     9704.15     8233.71    501.51 o 
   2  -1   1    13102.17    11441.11   1570.10 o 
   3  -1   1     1315.22     1235.07     58.95 o 
   4  -1   1     7984.00     7232.64    310.66 o 
   5  -1   1     3962.71     3879.80    174.53 o 
   6  -1   1      151.48       89.94     45.19 o 
   7  -1   1     2039.39     2286.04    127.15 o 
  -7   0   1      375.97      425.31     39.43 o 
  -6   0   1     4121.45     4098.53    209.98 o 
  -5   0   1      477.01      498.00     24.02 o 
  -4   0   1     8431.12     8545.17    495.75 o 
  -3   0   1    18500.27    18633.40   1072.13 o 
  -2   0   1     1422.14     1501.87     89.49 o 
  -1   0   1    15536.10    16065.60    923.27 o 
   1   0   1     7280.45     7734.95    187.89 o 
   5   0   1     4719.71     5132.06    342.91 o 
   6   0   1        2.23       -4.14      7.44 o 
   7   0   1     1628.72     1789.40    101.90 o 
  -7   1   1      113.23      122.28     23.92 o 
  -6   1   1     4216.96     4241.57    217.53 o 
  -5   1   1     1008.27     1014.85     40.30 o 
  -4   1   1     3929.52     3852.80    127.94 o 
  -3   1   1    17850.44    17720.69    836.00 o 
  -2   1   1       57.68       68.34      9.89 o 
  -1   1   1     4935.65     5286.43    198.59 o 
   0   1   1    14557.44    15432.07    887.83 o 
   1   1   1     9451.43     9879.21    240.46 o 
   2   1   1    18645.47    17825.32   1024.73 o 
   3   1   1      245.11      202.46     19.05 o 
   4   1   1     1303.56     1193.52     75.32 o 
   5   1   1     7293.04     7383.98    430.63 o 
   6   1   1      146.35      190.99     16.61 o 
   7   1   1      892.76     1041.16     74.65 o 
  -7   2   1      232.16      241.01     31.46 o 
  -6   2   1     2330.42     2156.23    117.40 o 
  -5   2   1     1728.30     1731.63     76.74 o 
  -4   2   1     1741.57     1619.27     56.69 o 
  -3   2   1    14571.71    14825.81    470.34 o 
  -2   2   1      570.15      581.08     21.40 o 
  -1   2   1    14073.63    15999.31    607.50 o 
   0   2   1     7332.38     8573.52    518.35 o 
   1   2   1      299.89      361.65     10.72 o 
   2   2   1    14268.24    14735.62    848.40 o 
   3   2   1     2930.17     3070.20    181.64 o 
   4   2   1     1437.90     1459.78     91.26 o 
   5   2   1     5871.59     5787.30    340.25 o 
   6   2   1      730.36      833.27     27.77 o 
   7   2   1     1059.30     1309.93     40.63 o 
  -7   3   1        4.74       21.27     23.04 o 
  -6   3   1     3564.55     3653.67    191.83 o 
  -5   3   1     2085.60     2072.05    112.53 o 
  -4   3   1     1545.57     1570.32     67.90 o 
  -3   3   1     6819.07     6819.59    218.68 o 
  -2   3   1     3903.20     4185.49    135.44 o 
  -1   3   1     9422.79    10041.84    626.62 o 
   0   3   1     4762.92     5372.76    225.78 o 
   1   3   1      593.94      588.28     16.37 o 
   2   3   1    12352.77    13366.78    301.78 o 
   3   3   1     5217.38     5299.08    310.12 o 
   4   3   1      623.24      620.69     46.08 o 
   5   3   1     4702.18     5316.21    134.53 o 
   6   3   1     1083.99     1186.05     36.96 o 
   7   3   1      897.43     1158.23     38.19 o 
  -6   4   1     1222.11     1262.64     78.86 o 
  -5   4   1     2257.70     2270.97    123.61 o 
  -4   4   1      417.80      418.02     28.10 o 
  -3   4   1     4137.06     4060.91    159.87 o 
  -2   4   1     2467.15     2636.90     87.45 o 
  -1   4   1     6349.72     6737.39    216.27 o 
   0   4   1     9822.07    10805.31    344.80 o 
   1   4   1     2179.92     2444.87     80.84 o 
   2   4   1     5069.57     5455.37    126.08 o 
   3   4   1     7674.46     8504.21    207.50 o 
   4   4   1      639.59      684.61     22.84 o 
   5   4   1     2235.44     2586.93     69.07 o 
   6   4   1     1076.41     1143.85     36.96 o 
   7   4   1      449.85      497.93     35.00 o 
  -6   5   1     1139.15     1105.36     73.10 o 
  -5   5   1     1778.19     1916.99    108.54 o 
  -4   5   1       68.16       72.71     16.46 o 
  -3   5   1     6343.53     6672.77    260.00 o 
  -2   5   1     4213.87     4474.54    175.82 o 
  -1   5   1     2109.47     2184.78     73.65 o 
   0   5   1    14276.33    15733.49    501.21 o 
   1   5   1      177.46      189.13     15.13 o 
   2   5   1     3144.81     3443.03     80.62 o 
   3   5   1     5897.82     6388.80    147.75 o 
   4   5   1      340.75      326.07     16.00 o 
   5   5   1     8064.62     9212.21    230.01 o 
   6   5   1     1661.82     1950.00     56.10 o 
   7   5   1      209.23      265.08     19.96 o 
  -5   6   1     2060.31     2066.74    117.85 o 
  -4   6   1       15.34       15.06     19.94 o 
  -3   6   1     5118.90     5422.54    213.81 o 
  -2   6   1     3931.41     4217.08    165.91 o 
  -1   6   1       31.42       58.81     11.37 o 
   0   6   1     9882.53    10371.77    332.69 o 
   1   6   1     2139.46     2469.89    161.71 o 
   2   6   1     1768.95     1756.23     81.82 o 
   3   6   1     5059.83     5525.54    127.26 o 
   4   6   1       24.29       23.81     11.96 o 
   5   6   1     3338.09     3766.04    100.38 o 
   6   6   1     1328.87     1564.61     47.96 o 
  -4   7   1       49.09       59.81     24.81 o 
  -3   7   1     2642.38     2630.06    109.92 o 
  -2   7   1     2672.79     2637.29    108.12 o 
  -1   7   1      521.40      397.15     86.17 o 
   0   7   1     8706.53     8592.13    529.42 o 
   1   7   1     2774.85     2601.62    284.20 o 
   2   7   1     1992.43     1946.58     90.98 o 
   3   7   1     4724.04     4808.00    211.20 o 
   4   7   1      154.03      141.74     13.12 o 
   5   7   1     2331.84     2702.98     73.79 o 
   6   7   1     1301.96     1611.15     50.02 o 
  -4   8   1      171.16      158.16     31.90 o 
  -3   8   1     1432.57     1420.79     67.27 o 
  -2   8   1     4362.02     4305.59    172.31 o 
  -1   8   1       26.58       67.34     26.58 o 
   0   8   1     3934.56     3595.19    233.03 o 
   1   8   1     2195.94     2127.43    146.64 o 
   2   8   1      527.38      520.14     36.92 o 
   3   8   1     3139.32     2991.97    137.45 o 
   4   8   1      233.22      257.09     30.56 o 
   5   8   1     1402.14     1713.64    121.39 o 
  -2   9   1     2300.52     2304.64    159.49 o 
  -1   9   1       48.04      109.87     33.23 o 
   0   9   1     2742.70     2401.22    165.25 o 
   1   9   1     2733.97     2488.50    172.34 o 
   2   9   1      500.13      506.83     58.48 o 
   3   9   1     2336.74     2257.01    109.79 o 
   4   9   1      613.71      607.86     47.47 o 
   0  10   1     1611.65     1347.25    108.10 o 
   1  10   1     2104.06     1828.39    135.57 o 
  -3  -9   2     2249.58     2225.78    165.25 o 
  -2  -9   2     1555.44     1451.37    115.63 o 
  -1  -9   2      488.74      444.36     55.82 o 
   0  -9   2     3165.96     2847.35    194.93 o 
   1  -9   2      492.49      502.84     61.58 o 
   2  -9   2     1115.48     1019.86     88.61 o 
  -5  -8   2     1835.35     2057.00     70.66 o 
  -4  -8   2        4.03       10.60     11.07 o 
  -3  -8   2     3007.34     3265.69     79.46 o 
  -2  -8   2     2890.90     3092.46     74.49 o 
  -1  -8   2      170.32      171.90     37.66 o 
   0  -8   2     4623.44     4241.13    274.68 o 
   1  -8   2      865.29      844.86     74.87 o 
   2  -8   2      714.93      671.19     64.24 o 
   3  -8   2     2392.23     2308.33    101.02 o 
  -5  -7   2     2034.08     2380.78     78.42 o 
  -4  -7   2       76.26       83.44     13.33 o 
  -3  -7   2     4720.69     5235.93    124.84 o 
  -2  -7   2     4432.25     4901.50    163.36 o 
  -1  -7   2      125.97      133.16      8.82 o 
   0  -7   2     3799.25     3641.26    235.25 o 
   1  -7   2     4486.28     4458.34    175.96 o 
   2  -7   2      892.69      901.30     45.66 o 
   3  -7   2     3137.16     3302.14    135.93 o 
   4  -7   2      216.46      229.98     27.21 o 
  -6  -6   2      355.87      346.01     43.86 o 
  -5  -6   2     2375.94     2441.10    156.39 o 
  -4  -6   2      686.51      770.86     64.90 o 
  -3  -6   2     2455.57     2668.39    122.46 o 
  -2  -6   2     7833.81     8391.55    356.51 o 
  -1  -6   2       75.34       86.99      6.85 o 
   0  -6   2     4948.50     5238.89    203.85 o 
   1  -6   2     2832.18     2478.58    318.98 o 
   2  -6   2      276.13      294.08     23.58 o 
   3  -6   2     4591.13     4855.04    193.52 o 
   4  -6   2      881.72      957.95     52.01 o 
   5  -6   2     1360.52     1375.41     69.77 o 
  -6  -5   2      194.78      172.34     32.78 o 
  -5  -5   2     4564.60     4697.45    283.10 o 
  -4  -5   2     1594.43     1609.86     79.73 o 
  -3  -5   2     1938.37     2030.34     94.52 o 
  -2  -5   2    10450.42    11526.88    485.78 o 
  -1  -5   2      530.43      583.76     32.10 o 
   0  -5   2     8593.20     9606.45    197.06 o 
   1  -5   2     8128.98     8821.62    542.71 o 
   2  -5   2        4.21        3.54     17.72 o 
   3  -5   2     6067.51     6347.74    400.06 o 
   4  -5   2     2910.44     2933.75    201.14 o 
   5  -5   2      852.55      940.76     53.10 o 
   6  -5   2     1912.86     2202.75    127.15 o 
  -7  -4   2     1818.07     1890.85    128.04 o 
  -6  -4   2      268.78      329.17     39.87 o 
  -5  -4   2     3138.27     3389.18    207.34 o 
  -4  -4   2     2555.28     2623.18    161.71 o 
  -3  -4   2      707.82      756.16     40.94 o 
  -2  -4   2     6509.83     6852.45    290.66 o 
  -1  -4   2     3997.16     4491.32    191.41 o 
   0  -4   2     9475.91    10498.80    438.55 o 
   1  -4   2    12173.30    14110.32    588.87 o 
   2  -4   2     1230.52     1452.70    103.67 o 
   3  -4   2     5887.17     5741.23    362.40 o 
   4  -4   2     3339.52     3390.07    228.16 o 
   5  -4   2      215.30      215.31     48.29 o 
   6  -4   2     2284.98     2496.29    111.93 o 
  -7  -3   2     1787.52     1986.99    131.58 o 
  -6  -3   2       16.42        7.09     20.38 o 
  -5  -3   2     2975.57     3267.35    198.92 o 
  -4  -3   2     6211.09     6647.67    390.31 o 
  -3  -3   2      569.85      586.62     32.92 o 
  -2  -3   2    18551.03    20056.41    837.18 o 
  -1  -3   2     7888.03     8637.61    362.38 o 
   0  -3   2     6617.71     7758.02    325.54 o 
   1  -3   2    17468.78    19252.32   1166.94 o 
   2  -3   2       32.48       34.56     16.84 o 
   3  -3   2     4645.79     4393.09    282.21 o 
   4  -3   2     3648.87     3569.05    239.24 o 
   5  -3   2      274.31      371.26     58.04 o 
   6  -3   2     4223.24     4446.25    308.79 o 
   7  -3   2      543.24      505.50     50.51 o 
  -7  -2   2     2422.78     2570.02    163.04 o 
  -6  -2   2      521.02      559.55     49.18 o 
  -5  -2   2     2512.98     2614.32    160.82 o 
  -4  -2   2    10203.71    11005.25    413.46 o 
  -3  -2   2       74.75       88.75      6.90 o 
  -2  -2   2     9416.01     9197.19    398.06 o 
  -1  -2   2     7693.24     8381.38    350.82 o 
   0  -2   2    12671.86    14754.12    615.12 o 
   1  -2   2    43679.32    41075.54   2476.98 o 
   2  -2   2     2764.99     2735.71    177.21 o 
   3  -2   2     3323.55     2968.30    279.77 o 
   4  -2   2     4888.59     3982.84    266.26 o 
   5  -2   2       91.18       90.82     38.99 o 
   6  -2   2     2365.40     2067.18    167.02 o 
  -7  -1   2     2435.63     2555.40    160.82 o 
  -6  -1   2     1166.30     1207.94     52.98 o 
  -5  -1   2     1670.65     1658.56     67.55 o 
  -4  -1   2     9828.39    10052.09    376.97 o 
  -3  -1   2      794.12      912.95     37.46 o 
  -2  -1   2     9616.13     9787.68    366.44 o 
  -1  -1   2     3328.44     3459.62    201.14 o 
   0  -1   2     1593.12     1713.96     73.46 o 
   1  -1   2    53868.20    40280.08   4818.62 o 
   2  -1   2     5309.71     5165.44    708.63 o 
   3  -1   2     4503.49     4377.33    169.33 o 
   4  -1   2     6118.35     6093.50    150.46 o 
   5  -1   2       25.15       20.57      5.49 o 
   6  -1   2     1242.06     1062.83    111.64 o 
   7  -1   2     1582.62     1182.45    121.39 o 
  -7   0   2     1984.11     2147.81    117.40 o 
  -6   0   2     1579.55     1567.39     66.21 o 
  -5   0   2     2035.60     1938.56     68.91 o 
  -4   0   2     5658.22     5408.97    205.52 o 
  -3   0   2     1568.14     1589.36     82.40 o 
  -2   0   2     6474.53     6680.27    250.36 o 
  -1   0   2    18284.23    17851.39    666.14 o 
   1   0   2    15397.89    15494.81    645.76 o 
   2   0   2     5715.55     5937.17    145.37 o 
   3   0   2     2100.25     1995.78     50.19 o 
   4   0   2     7413.84     7721.22    291.57 o 
   5   0   2      513.02      531.07     16.82 o 
   6   0   2     1955.64     2013.93     75.83 o 
   7   0   2     1724.37     1322.00    128.92 o 
  -7   1   2     1118.45     1223.21     74.87 o 
  -6   1   2     1762.25     1837.69    101.01 o 
  -5   1   2     1267.25     1225.05     46.71 o 
  -4   1   2     8791.41     8859.03    345.31 o 
  -3   1   2     1797.66     1799.72     74.52 o 
  -2   1   2    11570.40    11105.37    475.81 o 
  -1   1   2     6093.95     6011.92    380.78 o 
   0   1   2     2819.53     2836.72    167.02 o 
   1   1   2     8208.61     8593.46    495.31 o 
   2   1   2    13744.14    14211.96    345.30 o 
   3   1   2     1313.09     1292.47     33.29 o 
   4   1   2     5448.85     5621.81    137.70 o 
   5   1   2     1050.60     1107.67     31.31 o 
   6   1   2     1531.00     1771.02     48.14 o 
   7   1   2     1960.98     1560.35    140.00 o 
  -7   2   2     1164.07     1202.83     74.87 o 
  -6   2   2      926.50      960.93     60.70 o 
  -5   2   2      494.11      530.75     38.54 o 
  -4   2   2     6205.20     6048.47    196.36 o 
  -3   2   2     2258.24     2211.97     74.03 o 
  -2   2   2     3289.82     3350.72    108.52 o 
  -1   2   2     8482.80     8956.16    342.69 o 
   0   2   2      612.16      773.24     26.57 o 
   1   2   2     6056.65     6432.69    269.46 o 
   2   2   2    16861.25    17983.28    437.64 o 
   3   2   2     1178.72     1299.61     34.09 o 
   4   2   2     6985.79     7492.66    185.08 o 
   5   2   2     2403.55     2465.62     63.78 o 
   6   2   2     1030.15     1128.26     33.69 o 
   7   2   2     1470.75     1617.20     47.41 o 
  -7   3   2     1814.92     1733.58    101.90 o 
  -6   3   2     1471.51     1511.62     88.16 o 
  -5   3   2       44.24       24.81     15.95 o 
  -4   3   2     5135.12     5245.80    205.96 o 
  -3   3   2     5845.69     6307.73    202.17 o 
  -2   3   2      458.19      526.12     25.63 o 
  -1   3   2    11503.54    11844.13    763.92 o 
   0   3   2      120.45      141.41     10.11 o 
   1   3   2     8778.26     9416.14    393.88 o 
   2   3   2    13060.40    13575.01    331.25 o 
   3   3   2       24.28       21.67      4.76 o 
   4   3   2     9980.48    10966.23    269.75 o 
   5   3   2     3765.61     4029.07    103.19 o 
   6   3   2      332.92      343.76     18.61 o 
   7   3   2     2571.09     2939.35     79.48 o 
  -6   4   2     1020.97     1078.34     69.11 o 
  -5   4   2       48.59       60.70     19.05 o 
  -4   4   2     4925.75     5088.92    199.99 o 
  -3   4   2     2099.34     2164.62     89.19 o 
  -2   4   2       69.81       92.15      9.71 o 
  -1   4   2    13950.47    14736.40    469.03 o 
   0   4   2     2193.27     2316.39    188.73 o 
   1   4   2     1584.78     1535.98     53.15 o 
   2   4   2     6145.93     6264.41    265.79 o 
   3   4   2      740.78      759.31     22.48 o 
   4   4   2     6701.20     7336.69    181.87 o 
   5   4   2     1864.41     2087.90     56.14 o 
   6   4   2      379.99      385.78     20.07 o 
   7   4   2     2044.89     2410.61     67.38 o 
  -6   5   2     1494.30     1481.94     90.38 o 
  -5   5   2        8.55       23.04     19.05 o 
  -4   5   2     3837.12     4113.53    212.65 o 
  -3   5   2     4642.04     5044.95    199.02 o 
  -2   5   2       51.17       66.46     13.96 o 
  -1   5   2     7478.08     7921.23    254.86 o 
   0   5   2     3606.30     3870.85    165.86 o 
   1   5   2     6775.28     7193.77    231.69 o 
   2   5   2     7833.18     8169.68    345.75 o 
   3   5   2      724.26      734.85     23.28 o 
   4   5   2     6638.10     7318.95    183.06 o 
   5   5   2     4190.66     4765.96    121.20 o 
   6   5   2        5.87        0.29     13.07 o 
   7   5   2     1552.31     1940.31     57.72 o 
  -5   6   2      213.88      255.63     32.78 o 
  -4   6   2     2195.02     2318.38    127.59 o 
  -3   6   2     3946.01     4078.23    162.38 o 
  -2   6   2        0.37        2.38     10.21 o 
  -1   6   2     5724.35     6094.90    237.45 o 
   0   6   2     4787.50     5057.89    164.69 o 
   1   6   2     3948.61     4013.73    132.46 o 
   2   6   2     7117.77     7338.55    312.39 o 
   3   6   2      441.38      479.30     32.53 o 
   4   6   2     1097.65     1167.40     48.51 o 
   5   6   2     3506.34     3969.88    103.55 o 
   6   6   2       42.33       22.66     17.06 o 
  -4   7   2     1064.44     1096.50     71.77 o 
  -3   7   2     4509.68     4746.97    190.17 o 
  -2   7   2      245.41      274.37     22.25 o 
  -1   7   2     3618.44     3690.76    147.52 o 
   0   7   2     4784.04     4876.37    191.91 o 
   1   7   2      667.17      618.47     55.38 o 
   2   7   2     8138.98     7934.52    338.37 o 
   3   7   2      829.56      815.71     47.99 o 
   4   7   2     1252.95     1322.89     93.48 o 
   5   7   2     2447.44     2714.00    175.00 o 
   6   7   2       35.07       13.29     31.90 o 
  -4   8   2      670.71      730.56     57.59 o 
  -3   8   2     2800.43     2803.94    152.40 o 
  -2   8   2      245.95      268.63     23.94 o 
  -1   8   2     3984.11     3824.24    245.44 o 
   0   8   2     3321.09     3289.50    213.98 o 
   1   8   2       28.86       33.67     26.14 o 
   2   8   2     4786.81     4685.03    205.79 o 
   3   8   2     1291.23     1324.66     69.64 o 
   4   8   2      673.74      635.31     58.48 o 
   5   8   2     2130.92     2153.57    145.31 o 
  -2   9   2      451.88      453.66     58.04 o 
  -1   9   2     1844.82     1873.13    132.91 o 
   0   9   2     2970.10     2691.85    182.09 o 
   1   9   2       29.91       54.49     31.01 o 
   2   9   2     2277.62     2079.14    150.19 o 
   3   9   2     1513.50     1548.01    100.79 o 
   4   9   2      362.74      409.36     49.18 o 
   0  10   2     2146.33     1823.51    135.12 o 
   1  10   2      117.83       94.81     38.54 o 
   2  10   2     1797.85     1473.96    119.18 o 
  -3  -9   3     2927.82     2804.82    202.91 o 
  -2  -9   3       13.89       29.24     34.11 o 
  -1  -9   3     2423.28     2302.87    165.69 o 
   0  -9   3     1070.90     1030.49     91.71 o 
   1  -9   3      598.99      540.94     64.68 o 
   2  -9   3     2385.60     2010.47    145.31 o 
  -4  -8   3     1104.33     1142.59     34.44 o 
  -3  -8   3     2730.79     2924.01     72.00 o 
  -2  -8   3      104.71      130.25     38.99 o 
  -1  -8   3     3009.53     3103.43    209.11 o 
   0  -8   3     2275.62     2266.10    159.05 o 
   1  -8   3      666.69      688.91     68.67 o 
   2  -8   3     3050.01     2912.04    197.59 o 
   3  -8   3      866.13      848.31     49.19 o 
  -5  -7   3      567.81      565.75     55.82 o 
  -4  -7   3      869.95      825.80     52.26 o 
  -3  -7   3     4440.06     4508.60    200.55 o 
  -2  -7   3      292.74      254.30     39.87 o 
  -1  -7   3     4482.18     4819.28    308.35 o 
   0  -7   3     7288.74     7407.91    462.08 o 
   1  -7   3        2.87       -9.30     24.37 o 
   2  -7   3     3449.11     3473.30    141.36 o 
   3  -7   3     2128.29     2210.19    103.23 o 
   4  -7   3      204.36      247.94     28.38 o 
  -6  -6   3     1476.08     1551.93    109.43 o 
  -5  -6   3     1213.41     1229.41     88.61 o 
  -4  -6   3      316.54      311.94     30.93 o 
  -3  -6   3     4573.86     4612.58    203.06 o 
  -2  -6   3     1665.17     1670.93     79.91 o 
  -1  -6   3     2193.84     2509.22    112.98 o 
   0  -6   3     3533.88     3760.00    241.45 o 
   1  -6   3      115.64      133.88     23.04 o 
   2  -6   3     5720.70     5936.16    375.25 o 
   3  -6   3     2504.90     2672.36    184.74 o 
   4  -6   3      470.40      502.79     36.22 o 
   5  -6   3     2640.72     2897.69    126.81 o 
  -6  -5   3     2825.78     2833.62    179.87 o 
  -5  -5   3     1647.33     1704.78    113.86 o 
  -4  -5   3      205.42      227.44     27.02 o 
  -3  -5   3     5692.87     5765.32    249.21 o 
  -2  -5   3     5111.85     5333.58    229.26 o 
  -1  -5   3     2141.82     2585.41    114.42 o 
   0  -5   3    13144.62    14297.44    597.20 o 
   1  -5   3      317.86      370.37     44.75 o 
   2  -5   3     6130.91     6674.69    418.66 o 
   3  -5   3     4454.58     4525.11    293.73 o 
   4  -5   3        5.62       11.08     33.23 o 
   5  -5   3     3191.97     3348.86    235.69 o 
   6  -5   3      568.42      570.23     52.06 o 
  -7  -4   3      278.17      321.64     42.53 o 
  -6  -4   3      573.43      586.57     54.05 o 
  -5  -4   3     3518.66     3859.24    234.36 o 
  -4  -4   3       52.13       63.80     19.05 o 
  -3  -4   3     5969.58     6197.18    265.67 o 
  -2  -4   3     3575.69     3650.13    158.35 o 
  -1  -4   3     1128.49     1282.76     59.54 o 
   0  -4   3    16492.91    17733.78    854.61 o 
   1  -4   3     3885.88     4517.13    285.31 o 
   2  -4   3     4390.46     4290.75    274.68 o 
   3  -4   3     5518.34     5153.33    330.50 o 
   4  -4   3        0.81       19.94     31.01 o 
   5  -4   3     2368.50     2581.54    190.95 o 
   6  -4   3     1023.12     1209.92    124.05 o 
  -7  -3   3      425.89      443.03     48.73 o 
  -6  -3   3      774.45      802.77     63.35 o 
  -5  -3   3     4240.12     4501.19    269.81 o 
  -4  -3   3       35.18       58.04     16.84 o 
  -3  -3   3     8915.49     8904.77    375.33 o 
  -2  -3   3     5577.51     5788.19    245.46 o 
  -1  -3   3       96.95      103.89     12.85 o 
   0  -3   3    15159.59    16810.29    701.60 o 
   1  -3   3     4025.46     4128.44    175.71 o 
   2  -3   3     3143.91     3015.26    197.59 o 
   3  -3   3     9502.22     8666.11    540.94 o 
   4  -3   3       33.40       71.33     32.78 o 
   5  -3   3     3797.76     3576.14    251.20 o 
   6  -3   3     1686.33     1551.49    140.44 o 
   7  -3   3       54.71       52.28     54.05 o 
  -7  -2   3      476.54      524.99     51.39 o 
  -6  -2   3      861.38      935.68     70.00 o 
  -5  -2   3     5188.38     5326.99    315.88 o 
  -4  -2   3      167.99      156.05     11.27 o 
  -3  -2   3    10050.69    10135.23    380.10 o 
  -2  -2   3    11985.25    12716.10    532.05 o 
  -1  -2   3      165.27      198.39     14.18 o 
   0  -2   3     3432.34     3602.14    153.05 o 
   1  -2   3     3669.63     3565.53    152.14 o 
   2  -2   3     6593.54     5369.52    337.59 o 
   3  -2   3     9450.82     8237.64    978.88 o 
   4  -2   3      336.83      311.01     47.40 o 
   5  -2   3     1254.05      984.41     98.35 o 
   6  -2   3     3260.89     2746.34    210.88 o 
   7  -2   3        3.75      -23.92     42.53 o 
  -7  -1   3      856.34      939.67     71.77 o 
  -6  -1   3      864.24      810.30     62.02 o 
  -5  -1   3     4604.92     4616.44    176.67 o 
  -4  -1   3     1694.19     1699.68     67.87 o 
  -3  -1   3     8927.95     8942.19    335.53 o 
  -2  -1   3    20019.43    19632.25    622.69 o 
  -1  -1   3      436.53      316.32     23.92 o 
   0  -1   3     2278.35     2256.01     97.10 o 
   1  -1   3     1607.52     1211.35     55.77 o 
   2  -1   3     2083.74     2084.31    184.74 o 
   3  -1   3     9908.17     9081.18    717.49 o 
   4  -1   3     1460.29     1424.95     70.32 o 
   5  -1   3     1608.58     1461.56    130.69 o 
   6  -1   3     2142.18     1722.50    152.85 o 
   7  -1   3       58.17       32.34     47.85 o 
  -6   0   3      234.04      233.27     18.61 o 
  -5   0   3     4163.20     4007.39    154.62 o 
  -4   0   3      551.27      556.85     26.61 o 
  -3   0   3     4336.11     4327.83    163.89 o 
  -2   0   3    12345.86    12089.35    450.89 o 
  -1   0   3     3402.54     3613.35    136.90 o 
   1   0   3     8809.35     8759.29    367.17 o 
   2   0   3      348.85      375.52     34.56 o 
   3   0   3    11938.90    12230.80    515.14 o 
   4   0   3     2385.74     2417.87     60.63 o 
   5   0   3     1948.43     2068.21     51.17 o 
   6   0   3     2788.97     2348.06    184.74 o 
   7   0   3      203.88      109.43     53.61 o 
  -7   1   3     1456.28     1520.48     89.05 o 
  -6   1   3      100.29      112.09     19.05 o 
  -5   1   3     4960.00     4810.42    242.78 o 
  -4   1   3     1563.53     1503.02    141.85 o 
  -3   1   3     2280.11     2259.25     75.85 o 
  -2   1   3    14041.28    13554.72    505.26 o 
  -1   1   3    16903.16    17636.52    789.48 o 
   0   1   3    10728.95    10028.09    377.04 o 
   1   1   3     5105.47     5185.22    300.82 o 
   2   1   3       18.03       33.67      7.53 o 
   3   1   3     4168.25     3969.99    232.59 o 
   4   1   3     3525.85     3487.68     87.48 o 
   5   1   3     1505.60     1596.42     42.52 o 
   6   1   3     4104.18     4238.47    148.39 o 
   7   1   3      630.50      481.13     78.42 o 
  -7   2   3      629.39      653.03     50.06 o 
  -6   2   3        1.47      -11.08     14.18 o 
  -5   2   3     3777.35     3722.34    190.95 o 
  -4   2   3     2831.46     2711.26     90.84 o 
  -3   2   3     2567.14     2641.86     87.23 o 
  -2   2   3    10034.58    10286.59    328.74 o 
  -1   2   3     1045.57     1082.32     56.71 o 
   0   2   3     8698.11     9265.86    295.60 o 
   1   2   3     7669.25     8529.22    493.09 o 
   2   2   3       42.79       43.42      8.86 o 
   3   2   3    12841.99    13313.15    324.77 o 
   4   2   3     5188.82     5463.02    134.07 o 
   5   2   3      366.21      340.73     14.41 o 
   6   2   3     3776.81     3992.34    102.33 o 
   7   2   3      325.31      370.82     44.30 o 
  -6   3   3       69.39       72.66     20.38 o 
  -5   3   3     2416.58     2471.22    131.58 o 
  -4   3   3     4198.19     4175.12    212.21 o 
  -3   3   3      224.08      227.90     13.93 o 
  -2   3   3     9233.88     9913.74    318.49 o 
  -1   3   3     4615.30     4727.92    314.23 o 
   0   3   3     8851.12     9580.73    306.08 o 
   1   3   3    21357.43    23250.22    967.48 o 
   2   3   3     1101.21     1147.89     71.77 o 
   3   3   3     6273.81     6532.92    381.01 o 
   4   3   3     5950.12     6104.54    152.55 o 
   5   3   3      280.30      269.39     13.29 o 
   6   3   3     3986.98     4453.78    114.00 o 
   7   3   3      866.10      922.39     74.87 o 
  -6   4   3      344.46      386.77     38.10 o 
  -5   4   3     1242.97     1208.14     72.66 o 
  -4   4   3     3444.22     3496.39    180.76 o 
  -3   4   3      209.69      227.94     16.70 o 
  -2   4   3    13160.33    14181.25    452.46 o 
  -1   4   3     8682.07     9120.08    292.48 o 
   0   4   3     1438.81     1501.63     61.29 o 
   1   4   3    22114.42    22820.91    729.42 o 
   2   4   3     1555.14     1849.75     83.12 o 
   3   4   3     3814.40     3910.63    232.15 o 
   4   4   3     2906.26     3060.22     79.08 o 
   5   4   3      454.26      487.81     21.27 o 
   6   4   3     4124.91     4721.21    121.57 o 
   7   4   3     1347.62     1558.58    111.64 o 
  -6   5   3      480.38      451.45     43.86 o 
  -5   5   3      583.09      626.00     47.85 o 
  -4   5   3     3721.07     4034.68    208.67 o 
  -3   5   3       12.14       29.29     15.95 o 
  -2   5   3     8636.15     9204.01    355.77 o 
  -1   5   3     8232.41     8993.24    289.21 o 
   0   5   3     1156.15      924.69     86.17 o 
   1   5   3    14296.76    14909.79    476.23 o 
   2   5   3     2746.22     3061.45    153.95 o 
   3   5   3     1752.25     1742.88    109.87 o 
   4   5   3     7570.40     7999.35    469.61 o 
   5   5   3       20.52       13.29     21.71 o 
   6   5   3     2371.99     2681.66    172.78 o 
   7   5   3     1121.73     1483.71    109.87 o 
  -5   6   3      772.93      706.63     54.05 o 
  -4   6   3     3456.95     3684.24    193.16 o 
  -3   6   3      296.63      297.72     31.90 o 
  -2   6   3     4140.36     4315.46    170.25 o 
  -1   6   3     6190.12     6531.68    254.36 o 
   0   6   3       60.36       52.81     12.93 o 
   1   6   3    10793.37    11012.23    353.62 o 
   2   6   3     3249.37     3377.54    148.69 o 
   3   6   3     1641.19     1532.88     99.68 o 
   4   6   3     4225.43     4419.67    266.26 o 
   5   6   3      466.57      449.23     48.29 o 
   6   6   3     1600.92     1745.98    122.28 o 
  -4   7   3     2709.04     2793.30    151.96 o 
  -3   7   3      712.30      731.00     52.72 o 
  -2   7   3     1972.35     1987.74     84.71 o 
  -1   7   3     3779.39     3755.96    150.39 o 
   0   7   3        3.72       -0.71      9.24 o 
   1   7   3     6156.38     6175.54    304.14 o 
   2   7   3     3779.50     3728.31    164.80 o 
   3   7   3      817.75      846.30     48.51 o 
   4   7   3     2747.21     2890.33    180.76 o 
   5   7   3      767.99      754.48     65.57 o 
   6   7   3      797.19      894.48     77.97 o 
  -3   8   3     1013.40      942.77     64.68 o 
  -2   8   3     2599.06     2712.58    113.66 o 
  -1   8   3     4923.64     4779.23    189.87 o 
   0   8   3      260.65      273.35     37.66 o 
   1   8   3     2797.53     2658.18    177.66 o 
   2   8   3     5634.30     5346.71    233.19 o 
   3   8   3       42.88       28.74     18.08 o 
   4   8   3     2273.19     2168.63    142.66 o 
   5   8   3      770.42      789.92     70.88 o 
  -2   9   3      107.28      160.82     28.80 o 
  -1   9   3     2629.58     2401.67    163.92 o 
   0   9   3      342.19      341.13     46.08 o 
   1   9   3     1706.13     1520.04    113.86 o 
   2   9   3     2874.82     2663.94    184.30 o 
   3   9   3       33.78       60.16     22.28 o 
   4   9   3     2453.27     2231.10    149.30 o 
   0  10   3      286.15      307.02     48.29 o 
   1  10   3     1231.34     1082.77     93.48 o 
  -3  -9   4       89.60       67.78     41.20 o 
  -2  -9   4     1683.09     1857.63    143.10 o 
  -1  -9   4     2309.04     2233.76    163.48 o 
   0  -9   4        9.57       15.95     38.10 o 
   1  -9   4     2206.85     2030.85    149.30 o 
   2  -9   4     1183.21     1143.46    100.12 o 
  -4  -8   4     1425.28     1388.43     78.35 o 
  -3  -8   4      233.37      269.19     15.02 o 
  -2  -8   4     1766.25     2049.46    151.96 o 
  -1  -8   4     3022.67     3082.60    210.44 o 
   0  -8   4       17.56       24.37     31.01 o 
   1  -8   4     2695.98     2585.97    178.98 o 
   2  -8   4     1481.15     1308.71    104.56 o 
   3  -8   4       95.95      109.96     24.33 o 
  -5  -7   4      117.77      136.01     33.23 o 
  -4  -7   4     3282.34     3264.86    152.40 o 
  -3  -7   4      870.54      879.11     52.20 o 
  -2  -7   4     1598.32     1695.73     83.45 o 
  -1  -7   4     5065.33     5560.03    354.87 o 
   0  -7   4     1708.95     1820.41    131.58 o 
   1  -7   4     3940.72     4073.22    265.38 o 
   2  -7   4     2652.51     2773.77    115.80 o 
   3  -7   4       26.90       43.31     19.65 o 
   4  -7   4     1661.70     1774.98     84.56 o 
  -6  -6   4     1251.91     1247.13     92.59 o 
  -5  -6   4        2.69       14.18     24.81 o 
  -4  -6   4     2692.95     2922.57    212.65 o 
  -3  -6   4     2509.64     2566.52    119.33 o 
  -2  -6   4      887.07      921.66     50.02 o 
  -1  -6   4     5533.47     6074.54    260.93 o 
   0  -6   4      387.32      361.96     43.86 o 
   1  -6   4     2815.18     3150.39    208.22 o 
   2  -6   4     5009.38     5343.83    342.46 o 
   3  -6   4       28.18       46.52     35.89 o 
   4  -6   4     2566.22     2680.77    191.83 o 
   5  -6   4     1420.15     1545.29    136.45 o 
  -6  -5   4     2353.67     2317.93    151.07 o 
  -5  -5   4      105.33      117.40     26.58 o 
  -4  -5   4     3166.96     3302.55    150.78 o 
  -3  -5   4     3867.37     3973.41    175.71 o 
  -2  -5   4      491.36      474.00     30.63 o 
  -1  -5   4     9067.41     9591.37    404.99 o 
   0  -5   4     1192.39     1237.22     61.36 o 
   1  -5   4     2721.33     3095.45    203.79 o 
   2  -5   4     7895.69     8151.75    509.48 o 
   3  -5   4      164.34      178.98     41.64 o 
   4  -5   4     2555.90     2575.33    184.74 o 
   5  -5   4     1515.85     1450.92    128.92 o 
   6  -5   4       43.89       37.21     55.38 o 
  -7  -4   4      362.97      360.18     45.63 o 
  -6  -4   4     3575.72     3654.11    225.50 o 
  -5  -4   4      355.33      373.03     40.32 o 
  -4  -4   4     3583.50     3606.14    161.26 o 
  -3  -4   4     5008.00     5049.74    218.42 o 
  -2  -4   4       22.33       44.37     25.25 o 
  -1  -4   4    11018.37    10986.15    460.45 o 
   0  -4   4     1525.68     1576.85     71.78 o 
   1  -4   4     5091.70     5852.82    248.72 o 
   2  -4   4    11344.45    11783.27    726.57 o 
   3  -4   4      339.11      320.31     45.63 o 
   4  -4   4     1916.74     1729.59    137.34 o 
   5  -4   4     1674.45     1590.04    137.34 o 
   6  -4   4        6.93      -40.32     46.96 o 
  -7  -3   4      316.90      308.79     41.20 o 
  -6  -3   4     1957.20     1898.38    124.49 o 
  -5  -3   4     1094.00     1142.13     80.19 o 
  -4  -3   4     3333.01     3167.22    191.83 o 
  -3  -3   4     8427.60     8510.92    360.44 o 
  -2  -3   4       81.88      122.03     26.14 o 
  -1  -3   4     8733.48     8743.71    367.37 o 
   0  -3   4     5595.50     5816.02    246.28 o 
   1  -3   4     6454.76     7204.41    304.05 o 
   2  -3   4    10215.83     8858.83    549.80 o 
   3  -3   4     1639.85     1488.58    114.30 o 
   4  -3   4     2181.83     1700.35    132.91 o 
   5  -3   4     1898.69     1686.62    140.44 o 
   6  -3   4        2.11        6.65     46.52 o 
  -7  -2   4      330.39      377.46     43.86 o 
  -6  -2   4     3150.60     3079.06    190.95 o 
  -5  -2   4     1278.99     1276.37     86.39 o 
  -4  -2   4     3122.43     3123.16    120.19 o 
  -3  -2   4    10197.02     9988.71    318.81 o 
  -2  -2   4      294.20      332.29     17.14 o 
  -1  -2   4     7004.75     7228.59    304.03 o 
   0  -2   4     8212.05     8255.50    347.10 o 
   1  -2   4     2696.51     2687.15    165.91 o 
   2  -2   4    12139.17     9074.58    561.76 o 
   3  -2   4     2459.93     2108.80    165.91 o 
   4  -2   4     3036.60     2659.51    190.95 o 
   5  -2   4     5631.66     4677.51    320.75 o 
   6  -2   4      150.32      106.33     52.28 o 
   7  -2   4      821.03      738.09    101.90 o 
  -7  -1   4      123.25      153.29     31.46 o 
  -6  -1   4     2828.81     2769.38    171.90 o 
  -5  -1   4     1911.89     1969.54     78.71 o 
  -4  -1   4     1524.68     1486.08     60.22 o 
  -3  -1   4     8816.45     8302.06    311.75 o 
  -2  -1   4      519.82      522.53     19.75 o 
  -1  -1   4     2434.70     2311.26     99.38 o 
   0  -1   4     9353.91     8465.21    681.16 o 
   1  -1   4      192.38      194.93     24.37 o 
   2  -1   4    10993.49     9862.43    769.32 o 
   3  -1   4     4808.17     4543.76    310.56 o 
   4  -1   4     1784.05     1809.72     86.93 o 
   5  -1   4     2500.80     2055.66    164.81 o 
   6  -1   4      475.04      400.94     74.87 o 
   7  -1   4      997.64      763.78    101.01 o 
  -6   0   4     2471.47     2607.81    104.36 o 
  -5   0   4      773.05      797.73     37.35 o 
  -4   0   4     1065.22     1093.44     46.06 o 
  -3   0   4     8822.97     8319.08    311.70 o 
  -2   0   4     2256.41     2300.66     88.45 o 
  -1   0   4    32307.66    30235.88   1128.82 o 
   0   0   4     9698.10     6999.88    411.13 o 
   1   0   4       10.79       24.11      7.62 o 
   2   0   4    13080.90    13119.92    550.58 o 
   3   0   4    11756.12    11888.33    501.67 o 
   4   0   4      289.00      316.50     59.37 o 
   5   0   4     6903.07     6750.86    332.72 o 
   6   0   4      422.71      335.37     63.80 o 
   7   0   4      890.68      684.04     96.14 o 
  -7   1   4       78.22      105.88     22.59 o 
  -6   1   4     2069.20     2089.33    112.97 o 
  -5   1   4     2853.65     2852.77    112.19 o 
  -4   1   4      496.16      535.05     26.71 o 
  -3   1   4     9590.94     9888.53    316.93 o 
  -2   1   4     7498.86     7720.52    290.57 o 
  -1   1   4      147.60      138.12     19.05 o 
   0   1   4    12942.58    11336.46    428.18 o 
   1   1   4      408.47      412.90     30.57 o 
   2   1   4     7870.26     7924.04    458.54 o 
   3   1   4     7929.86     7588.66    439.93 o 
   4   1   4      335.12      327.40     27.91 o 
   5   1   4     8367.10     8120.74    473.16 o 
   6   1   4     1705.64     1566.05     81.03 o 
   7   1   4      447.25      345.12     71.33 o 
  -7   2   4       84.95       77.53     21.71 o 
  -6   2   4     1292.52     1247.13     73.54 o 
  -5   2   4     2469.49     2488.25     99.40 o 
  -4   2   4      210.16      208.77     16.70 o 
  -3   2   4     8988.10     8958.81    344.17 o 
  -1   2   4      391.34      392.55     76.64 o 
   0   2   4    25114.71    25726.44    961.77 o 
   1   2   4     2655.31     3001.97    177.66 o 
   2   2   4    11007.87    11357.08    656.13 o 
   3   2   4     9795.42     9219.46    534.29 o 
   4   2   4      103.49      112.53     16.84 o 
   5   2   4     7497.26     7363.60    431.07 o 
   6   2   4     2000.96     2045.47    129.81 o 
   7   2   4      354.07      349.79     35.61 o 
  -6   3   4      730.62      709.29     50.51 o 
  -5   3   4     2660.67     2504.45    132.91 o 
  -4   3   4       39.48       55.73     14.84 o 
  -3   3   4     8972.79     9346.63    300.19 o 
  -2   3   4     7671.92     8538.55    275.43 o 
  -1   3   4       25.91       32.16      6.93 o 
   0   3   4    19149.82    20269.17    645.29 o 
   1   3   4     3345.15     3580.57    211.33 o 
   2   3   4     5335.88     5456.36    318.98 o 
   3   3   4    11164.03    10556.08    611.82 o 
   4   3   4      488.04      448.79     37.21 o 
   5   3   4     3684.04     3672.72    221.52 o 
   6   3   4     3147.56     3305.45    203.35 o 
   7   3   4      264.39      300.82     39.87 o 
  -6   4   4      537.94      526.76     44.30 o 
  -5   4   4     4018.40     3911.96    202.91 o 
  -4   4   4      181.39      188.29     22.15 o 
  -3   4   4     4499.35     4615.69    178.29 o 
  -2   4   4     7936.21     8184.60    350.53 o 
  -1   4   4      387.86      364.97     17.92 o 
   0   4   4    11320.00    12005.50    383.89 o 
   1   4   4     6746.67     7218.58    304.85 o 
   2   4   4     5094.94     5291.11    310.56 o 
   3   4   4    10785.71    10789.56    626.00 o 
   4   4   4      818.12      824.48     58.92 o 
   5   4   4     1692.13     1643.20    107.66 o 
   6   4   4     2642.99     2830.08    178.10 o 
   7   4   4        8.10      -11.96     26.14 o 
  -6   5   4      282.26      236.14     31.46 o 
  -5   5   4     3431.48     3306.78    175.00 o 
  -4   5   4      837.94      837.77     54.94 o 
  -3   5   4     3770.43     4000.12    205.12 o 
  -2   5   4     7421.79     7641.39    296.68 o 
  -1   5   4        5.23       11.86      7.34 o 
   0   5   4     6731.63     6842.82    265.21 o 
   1   5   4     5548.92     5699.11    186.27 o 
   2   5   4     2093.47     2104.21     94.91 o 
   3   5   4     8522.83     8625.79    503.73 o 
   4   5   4      362.05      364.17     36.77 o 
   5   5   4     1329.79     1268.40     88.61 o 
   6   5   4     2530.77     2644.89    169.24 o 
   7   5   4       75.80       90.38     34.11 o 
  -5   6   4     2836.78     2675.90    146.20 o 
  -4   6   4     1377.57     1352.57     81.07 o 
  -3   6   4     1509.16     1650.29     93.48 o 
  -2   6   4     8539.79     9122.83    354.59 o 
  -1   6   4      360.93      367.77     21.17 o 
   0   6   4     5309.57     5046.89    352.14 o 
   1   6   4     5734.38     6068.08    197.75 o 
   2   6   4      197.33      230.96     20.85 o 
   3   6   4     5541.15     5278.26    313.67 o 
   4   6   4     3386.49     3272.22    200.69 o 
   5   6   4      662.54      689.80     58.92 o 
   6   6   4     2127.30     2133.19    142.66 o 
  -4   7   4     1574.58     1636.55     97.02 o 
  -3   7   4      773.76      847.96     58.48 o 
  -2   7   4     2496.15     2461.92    132.47 o 
  -1   7   4      289.24      258.73     22.37 o 
   0   7   4     3164.04     3139.25    139.82 o 
   1   7   4     4714.91     4833.58    245.66 o 
   2   7   4        3.64        0.86     12.83 o 
   3   7   4     4821.05     4602.64    276.89 o 
   4   7   4     1661.60     1610.86    108.99 o 
   5   7   4      222.36      196.71     35.00 o 
   6   7   4     1645.23     1610.41    116.07 o 
  -3   8   4      178.52      185.19     30.57 o 
  -2   8   4     5206.07     4959.28    255.63 o 
  -1   8   4     1187.27     1142.69     54.82 o 
   0   8   4     1729.16     1611.30    114.74 o 
   1   8   4     4342.13     3738.88    278.44 o 
   2   8   4      586.98      505.59     37.59 o 
   3   8   4     2227.64     2165.53    140.88 o 
   4   8   4     1824.70     1726.05    118.29 o 
   5   8   4      172.73      213.98     39.43 o 
  -2   9   4     2349.86     2221.35    125.38 o 
  -1   9   4     1414.01     1354.79    103.67 o 
   0   9   4      967.92      865.68     75.76 o 
   1   9   4     2632.03     2238.63    155.95 o 
   2   9   4      316.64      302.33     30.91 o 
   3   9   4     1947.08     1744.23     89.00 o 
   4   9   4     2195.38     1966.17    134.68 o 
   1  10   4     2834.47     2413.63    170.12 o 
  -2  -9   5     1802.18     1767.25    142.66 o 
  -1  -9   5      164.88      139.55     46.52 o 
   0  -9   5     1956.33     1921.86    145.31 o 
   1  -9   5     1730.38     1792.06    138.67 o 
  -4  -8   5      603.23      696.26     51.54 o 
  -3  -8   5      202.74      234.50     30.32 o 
  -2  -8   5     2762.12     2707.36    192.72 o 
  -1  -8   5      361.88      428.85     59.37 o 
   0  -8   5     2262.77     2207.62    158.16 o 
   1  -8   5     2954.89     2725.96    188.73 o 
   2  -8   5       12.95       12.40     37.66 o 
   3  -8   5     1711.22     1706.99    137.34 o 
  -5  -7   5     1566.66     1538.32     85.76 o 
  -4  -7   5     1376.72     1410.85     77.60 o 
  -3  -7   5      234.08      252.24     27.74 o 
  -2  -7   5     3820.33     4053.19    180.88 o 
  -1  -7   5     1732.88     1909.46    140.44 o 
   0  -7   5     1621.10     1711.87    127.59 o 
   1  -7   5     4179.22     4166.70    272.46 o 
   2  -7   5       50.11       44.30     36.77 o 
   3  -7   5     1921.58     2182.37    163.48 o 
   4  -7   5     1378.20     1458.01    128.04 o 
  -6  -6   5      181.81      176.33     35.89 o 
  -5  -6   5     1521.76     1342.82     96.14 o 
  -4  -6   5     2675.81     2679.93    157.72 o 
  -3  -6   5      139.92      150.94     21.59 o 
  -2  -6   5     5051.24     5129.53    223.93 o 
  -1  -6   5     1839.66     1894.25     88.81 o 
   0  -6   5      428.50      522.33     55.82 o 
   1  -6   5     7617.77     7975.43    499.74 o 
   2  -6   5      287.12      319.42     50.51 o 
   3  -6   5     3414.39     3569.05    243.67 o 
   4  -6   5     1220.85     1291.88    117.40 o 
   5  -6   5        0.94       -7.09     43.42 o 
  -6  -5   5      114.30      102.78     30.13 o 
  -5  -5   5      991.94      870.11     68.23 o 
  -4  -5   5     3492.89     3595.10    219.52 o 
  -3  -5   5        3.60        3.42     13.48 o 
  -2  -5   5     5609.30     5588.24    240.77 o 
  -1  -5   5     3669.85     3755.13    164.17 o 
   0  -5   5     2332.08     2557.88    114.29 o 
   1  -5   5     6390.77     6867.41    431.95 o 
   2  -5   5     1662.35     1786.30    133.80 o 
   3  -5   5     3198.43     3163.23    217.53 o 
   4  -5   5     3452.14     3222.16    227.72 o 
   5  -5   5        3.33       12.40     47.85 o 
  -6  -4   5      997.36      953.84     74.43 o 
  -5  -4   5     1090.05     1081.88     77.97 o 
  -4  -4   5     5465.10     5147.35    225.42 o 
  -3  -4   5        6.36       23.31     12.29 o 
  -2  -4   5     6200.11     6151.75    262.88 o 
  -1  -4   5     5983.24     6218.87    264.73 o 
   0  -4   5      500.67      524.96     30.57 o 
   1  -4   5     5847.99     6013.27    256.04 o 
   2  -4   5     2229.06     2098.19    148.42 o 
   3  -4   5     2280.84     2019.77    149.74 o 
   4  -4   5     5236.59     4767.00    319.87 o 
   5  -4   5       93.98       85.06     49.62 o 
   6  -4   5      970.25     1031.37    119.62 o 
  -7  -3   5     1179.11     1206.81     90.82 o 
  -6  -3   5      394.34      417.33     45.63 o 
  -5  -3   5     1106.43     1147.89     80.63 o 
  -4  -3   5     5235.66     4953.52    294.17 o 
  -3  -3   5       74.65       94.50     29.02 o 
  -2  -3   5    10742.49    10805.06    454.83 o 
  -1  -3   5    12563.89    12045.56    503.82 o 
   0  -3   5        2.88       12.50      7.49 o 
   1  -3   5     2022.72     1956.55    103.89 o 
   2  -3   5     1404.68     1293.76     99.46 o 
   3  -3   5     1288.22     1125.30     96.14 o 
   4  -3   5     6261.07     5086.43    337.59 o 
   5  -3   5       27.23       34.56     41.64 o 
   6  -3   5     1114.37     1057.51    114.74 o 
  -7  -2   5     1850.06     1866.04    125.82 o 
  -6  -2   5     1103.68     1177.13     84.18 o 
  -5  -2   5      935.75      948.08     68.67 o 
  -4  -2   5     5719.07     5471.86    323.41 o 
  -3  -2   5     2169.18     2031.07     68.65 o 
  -2  -2   5     9611.66     9272.92    390.12 o 
  -1  -2   5    10386.63     9867.84    414.05 o 
   0  -2   5       85.47       93.19     21.93 o 
   1  -2   5    16651.20    15320.74    681.38 o 
   2  -2   5     2533.91     1801.80    127.15 o 
   3  -2   5      528.41      464.37     29.65 o 
   4  -2   5     7996.87     6483.75    421.32 o 
   5  -2   5     2960.29     2842.92    212.65 o 
   6  -2   5     1083.21     1208.59    124.49 o 
   7  -2   5     1532.26     1353.46    141.33 o 
  -7  -1   5     1608.61     1770.79    120.06 o 
  -6  -1   5     1951.81     1921.86    124.93 o 
  -5  -1   5      155.40      159.02     14.18 o 
  -4  -1   5     4802.01     4917.30    186.69 o 
  -3  -1   5     2870.03     2865.48    110.26 o 
  -2  -1   5     4759.85     4451.63    143.28 o 
  -1  -1   5    10751.87    10011.29    419.28 o 
   0  -1   5     1021.02     1010.70     75.54 o 
   1  -1   5    10139.13     7582.74    322.62 o 
   2  -1   5     7987.90     6779.34    288.77 o 
   3  -1   5       25.37       35.74      9.87 o 
   4  -1   5     5777.73     5541.33    241.89 o 
   5  -1   5     1965.91     1857.18    153.73 o 
   6  -1   5     1258.28     1127.95    116.07 o 
   7  -1   5     1767.65     1489.02    145.31 o 
  -6   0   5     2540.88     2668.30    106.86 o 
  -5   0   5      156.69      142.38     13.77 o 
  -4   0   5     4712.13     4644.59    177.31 o 
  -3   0   5     3233.42     3224.86    123.64 o 
  -2   0   5     4051.00     4187.95    159.46 o 
  -1   0   5    21436.75    19135.82    716.01 o 
   0   0   5     8014.23     6616.78    341.35 o 
   1   0   5     6926.09     6022.98    263.16 o 
   2   0   5    16135.23    16392.56    685.69 o 
   3   0   5        0.78        4.08      7.87 o 
   4   0   5     6626.39     6702.14    289.50 o 
   5   0   5     3270.74     3292.38    151.28 o 
   6   0   5      543.35      468.73     77.09 o 
   7   0   5     2419.71     1734.46    158.60 o 
  -7   1   5      454.16      467.40     40.76 o 
  -6   1   5     2979.86     3013.24    120.12 o 
  -5   1   5       38.99       47.81     11.14 o 
  -4   1   5     5112.21     5120.19    195.67 o 
  -3   1   5     4132.15     4282.55    163.37 o 
  -2   1   5       20.25       38.61      6.90 o 
  -1   1   5    31611.43    28383.72   2922.45 o 
   0   1   5     3079.91     2492.49    156.83 o 
   1   1   5     6319.81     6856.78    400.50 o 
   2   1   5    12903.36    13231.98    763.78 o 
   3   1   5      427.25      452.33     34.11 o 
   4   1   5     5480.83     5559.58    325.18 o 
   5   1   5     4177.43     4119.23    204.90 o 
   6   1   5      191.44      183.89     23.14 o 
   7   1   5     2587.79     2354.71    191.83 o 
  -7   2   5      140.84      179.43     26.58 o 
  -6   2   5     3027.01     2994.44    157.72 o 
  -5   2   5     1377.71     1201.77    166.36 o 
  -4   2   5     4189.82     4128.60    209.11 o 
  -3   2   5     6707.13     6755.78    256.58 o 
  -2   2   5      627.07      667.41     31.53 o 
  -1   2   5    14827.06    14197.86    636.86 o 
   0   2   5    11237.42    11262.84    422.83 o 
   1   2   5     4589.09     4878.20    287.08 o 
   2   2   5    25507.27    25995.23   1495.67 o 
   3   2   5      790.98      762.01     51.83 o 
   4   2   5     3400.70     3226.59    192.72 o 
   5   2   5     3506.96     3297.47    198.48 o 
   6   2   5       83.66       80.19     21.71 o 
   7   2   5     2299.47     2448.53    154.62 o 
  -6   3   5     2568.97     2477.42    133.80 o 
  -5   3   5     1779.86     1751.74     96.58 o 
  -4   3   5     1529.03     1587.71     66.29 o 
  -3   3   5     8177.67     8593.36    326.51 o 
  -2   3   5       56.00       80.08     15.95 o 
  -1   3   5    14893.26    14741.49    820.43 o 
   0   3   5    11719.35    12332.78    393.72 o 
   1   3   5     2307.92     2486.28    150.63 o 
   2   3   5    20078.79    20621.72   1188.21 o 
   3   3   5     3052.50     3305.45    197.15 o 
   4   3   5     2672.84     2516.85    153.29 o 
   5   3   5     3357.31     3164.12    192.28 o 
   6   3   5        4.48        5.76     19.05 o 
   7   3   5     1841.89     1952.43    129.81 o 
  -6   4   5     1808.77     1697.69     97.91 o 
  -5   4   5     1468.56     1343.27     78.86 o 
  -4   4   5      349.25      314.99     29.68 o 
  -3   4   5     6692.09     7086.91    271.58 o 
  -2   4   5       95.92      108.92     16.48 o 
  -1   4   5     8375.06     8915.80    342.66 o 
   0   4   5    14263.76    15055.95    481.40 o 
   1   4   5       69.71       59.81     15.51 o 
   2   4   5    11483.70    11616.69    673.41 o 
   3   4   5     4428.24     4580.93    271.13 o 
   4   4   5      526.35      502.84     41.64 o 
   5   4   5     2889.84     2768.50    171.01 o 
   6   4   5      360.03      316.32     39.43 o 
   7   4   5     1182.37     1159.85     88.61 o 
  -5   5   5     1157.41     1119.98     70.44 o 
  -4   5   5      862.22      863.02     56.26 o 
  -3   5   5     5953.22     6430.58    324.30 o 
  -2   5   5     1377.49     1345.47    169.02 o 
  -1   5   5     4715.24     4844.71    159.74 o 
   0   5   5     3791.93     3857.77    127.87 o 
   1   5   5        4.52        3.71      9.52 o 
   2   5   5     5904.63     5773.57    340.25 o 
   3   5   5     4415.82     4373.15    260.50 o 
   4   5   5     2376.05     2141.16    134.68 o 
   5   5   5     4037.17     3942.08    239.68 o 
   6   5   5      582.73      551.13     54.05 o 
  -5   6   5     1291.93     1334.41     82.85 o 
  -4   6   5      187.48      185.19     27.47 o 
  -3   6   5     3769.21     3985.94    206.90 o 
  -2   6   5     2401.77     2360.02    126.71 o 
  -1   6   5     2130.98     2130.73     75.01 o 
   0   6   5     6965.90     6814.20    265.62 o 
   1   6   5      286.54      322.31     20.83 o 
   2   6   5     4464.81     4324.42    258.73 o 
   3   6   5     5830.68     5506.86    326.96 o 
   4   6   5       18.57       10.19     19.49 o 
   5   6   5     2368.95     2199.20    142.66 o 
   6   6   5      616.07      585.69     58.48 o 
  -4   7   5       24.46       48.73     23.92 o 
  -3   7   5     1911.12     1915.66    108.54 o 
  -2   7   5     1466.01     1510.73     87.72 o 
  -1   7   5      948.95      894.47     43.93 o 
   0   7   5     5448.94     5004.77    166.03 o 
   1   7   5      322.20      314.26     26.16 o 
   2   7   5     3475.45     3338.14    149.07 o 
   3   7   5     4302.61     3787.46    230.82 o 
   4   7   5       79.97       70.88     25.25 o 
   5   7   5     2649.29     2452.17    159.49 o 
   6   7   5      842.76      805.43     72.66 o 
  -3   8   5     2974.98     2919.13    159.05 o 
  -2   8   5     1800.75     1762.37    101.90 o 
  -1   8   5       26.15       36.72     15.13 o 
   0   8   5     2928.80     2593.50    171.45 o 
   1   8   5     1031.39      998.62     56.54 o 
   2   8   5     1801.79     1778.74     87.69 o 
   3   8   5     3915.54     3569.49    220.63 o 
   4   8   5      133.03      103.67     30.57 o 
   5   8   5     2191.35     2159.77    145.76 o 
  -2   9   5     2173.14     2010.91    115.63 o 
   0   9   5     2610.43     2227.56    153.29 o 
   1   9   5      669.19      629.55     64.24 o 
   2   9   5      833.01      800.59     54.94 o 
   3   9   5     3300.85     3027.67    192.72 o 
   4   9   5      248.90      206.90     39.43 o 
  -2  -9   6      401.96      427.08     69.11 o 
  -1  -9   6      745.47      732.77     81.52 o 
   0  -9   6     2027.04     1921.86    147.97 o 
  -4  -8   6       13.65       39.54     25.07 o 
  -3  -8   6     2244.28     2217.30    111.01 o 
  -2  -8   6      967.37      953.84     94.37 o 
  -1  -8   6      895.54     1055.74     98.35 o 
   0  -8   6     2510.97     2465.46    177.21 o 
   1  -8   6      315.90      321.64     52.72 o 
   2  -8   6     1567.48     1586.49    127.15 o 
   3  -8   6     1680.32     1677.75    139.11 o 
  -5  -7   6     1857.76     1716.23     94.10 o 
  -4  -7   6       13.89       23.54     21.67 o 
  -3  -7   6     2436.76     2512.39    120.73 o 
  -2  -7   6     1581.24     1739.57     87.03 o 
  -1  -7   6      631.94      711.06     75.76 o 
   0  -7   6     5945.20     6410.20    408.92 o 
   1  -7   6      486.87      508.60     62.47 o 
   2  -7   6     1819.90     2029.08    153.73 o 
   3  -7   6     2490.18     2419.39    179.43 o 
   4  -7   6       13.48       31.46     52.28 o 
  -5  -6   6     2668.80     2415.20    119.92 o 
  -4  -6   6      291.40      280.42     29.97 o 
  -3  -6   6     3709.03     3543.86    161.12 o 
  -2  -6   6     4047.22     4065.37    180.66 o 
  -1  -6   6      130.97      149.28     19.09 o 
   0  -6   6     3402.43     3686.01    244.55 o 
   1  -6   6      627.75      721.70     73.10 o 
   2  -6   6     1665.70     1881.55    144.43 o 
   3  -6   6     3577.86     3712.59    254.30 o 
   4  -6   6       20.32       28.35     48.29 o 
   5  -6   6     1156.17     1248.46    124.49 o 
  -6  -5   6      802.19      741.63     64.68 o 
  -5  -5   6     2870.39     2593.94    164.81 o 
  -4  -5   6      480.97      454.46     35.73 o 
  -3  -5   6     4186.05     3894.54    173.74 o 
  -2  -5   6     4986.57     4999.87    217.51 o 
  -1  -5   6      290.31      332.32     35.66 o 
   0  -5   6     6454.70     6932.27    296.26 o 
   1  -5   6     1289.79     1411.94    110.31 o 
   2  -5   6     2099.29     2168.63    157.72 o 
   3  -5   6     7171.04     6513.43    420.44 o 
   4  -5   6      321.42      350.88     61.58 o 
   5  -5   6      749.50      742.96     97.47 o 
  -6  -4   6      565.35      513.03     51.83 o 
  -5  -4   6     2829.97     2559.83    161.71 o 
  -4  -4   6     1260.21     1147.14     60.86 o 
  -3  -4   6     1845.55     1733.77    101.68 o 
  -2  -4   6     7419.21     7064.37    301.38 o 
  -1  -4   6       98.49      106.43     14.15 o 
   0  -4   6     9534.93    10020.18    423.75 o 
   1  -4   6     5362.82     6062.37    260.10 o 
   2  -4   6      858.88      889.60     80.63 o 
   3  -4   6     5247.34     4385.11    292.40 o 
   4  -4   6     1596.07     1329.09    120.06 o 
   5  -4   6     1273.52     1019.41    111.20 o 
   6  -4   6     1390.39     1275.04    137.34 o 
  -6  -3   6      147.82      138.67     29.68 o 
  -5  -3   6     3514.82     3324.50    204.24 o 
  -4  -3   6     1352.46     1322.00     88.61 o 
  -3  -3   6     3175.64     2687.68    364.61 o 
  -2  -3   6     8185.36     7734.40    327.90 o 
  -1  -3   6      866.68      925.53     46.30 o 
   0  -3   6     6500.16     6305.61    269.13 o 
   1  -3   6     7821.52     7076.48    626.44 o 
   2  -3   6      147.92      156.51     16.73 o 
   3  -3   6     4828.06     3946.07    264.49 o 
   4  -3   6     2014.34     1724.27    140.88 o 
   5  -3   6     1932.19     1593.58    142.21 o 
   6  -3   6     2444.52     2212.05    188.73 o 
  -7  -2   6     1126.06     1250.67     93.04 o 
  -6  -2   6       22.31       23.92     23.04 o 
  -5  -2   6     3687.49     3634.62    221.52 o 
  -4  -2   6     2032.44     1924.97    121.83 o 
  -3  -2   6      745.50      732.87     28.91 o 
  -2  -2   6    10967.58    10287.07    432.84 o 
   0  -2   6     4480.21     4257.02    183.78 o 
   1  -2   6    13895.97    10545.62   1500.76 o 
   2  -2   6        8.24       14.77     11.23 o 
   3  -2   6     6653.61     5542.45    368.82 o 
   4  -2   6     7000.82     6498.81    423.54 o 
   5  -2   6      548.40      497.08     74.43 o 
   6  -2   6     2466.86     2325.47    192.28 o 
   7  -2   6      277.28      314.11     80.19 o 
  -7  -1   6     1176.53     1220.99     90.82 o 
  -6  -1   6      119.24      159.49     29.24 o 
  -5  -1   6     3554.04     3531.84    214.87 o 
  -4  -1   6     2883.57     2959.38    115.28 o 
  -3  -1   6       99.25      102.59      9.83 o 
  -2  -1   6    11685.61    10704.04    342.40 o 
  -1  -1   6     5376.23     5019.09    213.79 o 
   0  -1   6     2561.26     1955.22    331.39 o 
   1  -1   6    18618.47    15005.14    630.34 o 
   2  -1   6      243.41      212.99     36.33 o 
   3  -1   6     8950.20     8420.18    359.85 o 
   4  -1   6     3443.90     3276.83    148.93 o 
   5  -1   6       55.66       39.43     42.97 o 
   6  -1   6     4653.84     4057.71    293.73 o 
   7  -1   6      446.58      460.75     85.95 o 
  -7   0   6     1379.36     1428.77    101.45 o 
  -6   0   6      265.15      298.41     35.22 o 
  -5   0   6     1372.77     1406.31     59.79 o 
  -4   0   6     4214.96     4245.17    162.54 o 
  -3   0   6       85.00       96.71      9.99 o 
  -2   0   6    15166.38    15069.19    563.25 o 
  -1   0   6     6610.32     6201.89    237.34 o 
   0   0   6     1789.77     1497.38     79.75 o 
   1   0   6    15684.92    13092.27    551.63 o 
   2   0   6     4455.84     4531.92    196.44 o 
   3   0   6     7638.37     7518.27    321.27 o 
   4   0   6     5891.84     5889.24    256.61 o 
   5   0   6       16.81        6.44     13.29 o 
   6   0   6     3907.54     3597.40    263.16 o 
   7   0   6      953.34      813.85    105.44 o 
  -7   1   6     1437.81     1706.99     97.47 o 
  -6   1   6      610.49      625.63     34.81 o 
  -5   1   6     1568.73     1567.88     66.05 o 
  -4   1   6     4748.04     4721.99    181.34 o 
  -3   1   6      129.25      145.88     12.27 o 
  -2   1   6    10106.79    10329.30    390.78 o 
  -1   1   6    27685.73    26044.56   2824.10 o 
   0   1   6      299.84      292.87     23.26 o 
   1   1   6    14498.53    14385.19    834.23 o 
   2   1   6     7520.38     8250.99    480.24 o 
   3   1   6     4220.19     4072.33    240.57 o 
   4   1   6     6258.06     6136.41    359.30 o 
   5   1   6       91.42       94.24     33.67 o 
   6   1   6     2776.44     2753.38    131.33 o 
   7   1   6     1516.27     1395.10    133.35 o 
  -6   2   6      814.15      808.97     53.61 o 
  -5   2   6      742.86      695.19     35.30 o 
  -4   2   6     5879.44     5827.17    223.53 o 
  -3   2   6      140.01      152.68     24.81 o 
  -2   2   6     2866.09     2858.68    113.78 o 
  -1   2   6    11154.15    11341.72    427.70 o 
   0   2   6      198.05      233.53     31.68 o 
   1   2   6    10580.25    11024.80    641.51 o 
   2   2   6     1277.55     1243.14     80.19 o 
   3   2   6     2927.31     2926.21    175.44 o 
   4   2   6     9838.12     9599.58    558.22 o 
   5   2   6      644.35      634.86     49.18 o 
   6   2   6      605.84      635.31     51.83 o 
   7   2   6     1704.08     1721.49     91.82 o 
  -6   3   6     1033.42      941.44     61.14 o 
  -5   3   6      584.76      577.27     41.64 o 
  -4   3   6     8509.66     8374.02    319.14 o 
  -3   3   6     1084.51     1077.01     61.58 o 
  -2   3   6     4814.26     4547.80    452.78 o 
  -1   3   6     6302.14     5982.76    287.08 o 
   0   3   6       80.39       97.04     12.85 o 
   1   3   6     9696.53    10344.31    602.52 o 
   2   3   6     4549.21     4642.07    274.68 o 
   3   3   6     1643.59     1618.39    101.90 o 
   4   3   6     7743.60     7176.20    420.44 o 
   5   3   6     1136.69     1014.10     70.88 o 
   6   3   6      947.13      889.16     66.90 o 
   7   3   6     1710.95     1764.59    119.18 o 
  -6   4   6     1076.69     1046.88     67.78 o 
  -5   4   6      250.24      261.83     28.35 o 
  -4   4   6     3326.79     3319.18    172.78 o 
  -3   4   6     1860.60     1888.07     79.61 o 
  -2   4   6     5264.88     5614.52    282.21 o 
  -1   4   6     7353.11     7197.85    233.34 o 
   0   4   6     1682.07     1852.40     64.89 o 
   1   4   6     5004.22     5403.19    320.31 o 
   2   4   6     5241.66     5364.21    316.77 o 
   3   4   6       31.19       28.80     14.62 o 
   4   4   6     3777.47     3523.86    212.65 o 
   5   4   6      880.09      827.58     62.02 o 
   6   4   6      483.40      411.13     44.30 o 
   7   4   6     1408.46     1386.24    100.57 o 
  -5   5   6       58.42       71.33     22.15 o 
  -4   5   6     3021.56     2948.37    156.39 o 
  -3   5   6     2274.57     2238.63    120.50 o 
  -2   5   6     1756.26     1685.15     81.52 o 
  -1   5   6     6118.76     5876.44    228.11 o 
   0   5   6      662.12      641.40     28.41 o 
   1   5   6     3447.17     3659.04    147.21 o 
   2   5   6     5272.16     5393.45    319.87 o 
   3   5   6      268.60      232.15     27.91 o 
   4   5   6     5240.62     4825.48    288.41 o 
   5   5   6     2591.49     2409.64    152.40 o 
   6   5   6      236.88      213.10     34.56 o 
  -5   6   6        0.17       15.06     21.27 o 
  -4   6   6     2070.59     2012.69    113.42 o 
  -3   6   6     2547.91     2524.83    136.45 o 
  -2   6   6      321.26      317.21     32.34 o 
  -1   6   6     6136.22     6015.00    198.38 o 
   0   6   6      569.25      557.11     27.25 o 
   1   6   6     1828.77     1855.83     86.92 o 
   2   6   6     4130.57     4091.38    247.21 o 
   3   6   6      770.17      708.85     55.82 o 
   4   6   6     3810.07     3364.81    206.45 o 
   5   6   6     1832.01     1564.78    106.77 o 
   6   6   6      201.72      225.50     38.10 o 
  -4   7   6     1744.46     1684.84    100.12 o 
  -3   7   6     1329.06     1339.72     81.96 o 
  -2   7   6        6.13       11.96     18.16 o 
  -1   7   6     5009.48     4652.26    238.79 o 
   0   7   6     1781.25     1723.64     75.79 o 
   1   7   6     1763.18     1725.05     65.53 o 
   2   7   6     4573.10     4424.98    268.03 o 
   3   7   6      147.44      133.80     27.47 o 
   4   7   6     1827.96     1659.15    112.09 o 
   5   7   6     2295.55     2104.39    140.00 o 
  -3   8   6     1748.98     1618.83     97.47 o 
  -2   8   6       91.96       99.68     24.81 o 
  -1   8   6     4286.85     3809.17    199.81 o 
   0   8   6     3236.42     3072.02    127.63 o 
   1   8   6      636.80      597.24     54.49 o 
   2   8   6     3976.50     3875.63    239.68 o 
   3   8   6      277.06      245.88     36.77 o 
   4   8   6     1381.43     1155.42     87.28 o 
   5   8   6     1880.96     1614.40    115.63 o 
  -2   9   6       49.12       65.57     26.14 o 
   0   9   6     2981.76     2771.15    185.63 o 
   1   9   6       25.21       16.84     28.35 o 
   2   9   6     2942.19     2722.61    128.68 o 
   3   9   6      353.87      381.89     48.73 o 
  -3  -8   7     1503.12     1561.91     85.90 o 
  -2  -8   7       99.64      136.45     50.51 o 
  -1  -8   7     2589.77     2867.29    206.90 o 
   0  -8   7      681.86      602.08     72.21 o 
   1  -8   7      786.95      818.28     88.16 o 
   2  -8   7     2441.68     2362.24    177.66 o 
  -4  -7   7     1520.18     1357.75     77.17 o 
  -3  -7   7     2166.61     2213.03    109.71 o 
  -2  -7   7       85.30       89.31     22.11 o 
  -1  -7   7     5206.06     5568.45    362.84 o 
   0  -7   7     1834.00     2011.36    151.52 o 
   1  -7   7      556.38      642.39     77.09 o 
   2  -7   7     3705.62     3624.87    250.31 o 
   3  -7   7      528.09      592.33     81.07 o 
  -5  -6   7      516.07      441.26     49.18 o 
  -4  -6   7     1243.96     1152.41     66.20 o 
  -3  -6   7     3576.84     3463.88    158.57 o 
  -2  -6   7       10.45       17.80     15.89 o 
  -1  -6   7     1779.96     1940.35     93.08 o 
   0  -6   7     3980.91     4380.68    288.41 o 
   1  -6   7      460.77      548.91     72.21 o 
   2  -6   7     3025.37     3266.90    228.16 o 
   3  -6   7      455.47      544.04     72.66 o 
   4  -6   7     1327.10     1399.09    131.58 o 
  -6  -5   7     1422.91     1298.08     96.14 o 
  -5  -5   7      500.60      475.81     48.73 o 
  -4  -5   7      802.50      748.64     48.00 o 
  -3  -5   7     4921.44     4403.21    195.34 o 
  -2  -5   7       18.88       29.09     14.56 o 
  -1  -5   7     6544.55     6512.61    280.22 o 
   0  -5   7     4819.21     5185.16    225.20 o 
   1  -5   7        4.35       53.61     38.10 o 
   2  -5   7     3076.31     2852.67    200.69 o 
   3  -5   7     2162.53     1909.46    151.52 o 
   4  -5   7      991.95      845.30     97.91 o 
   5  -5   7     2383.20     1936.93    168.35 o 
  -6  -4   7     2067.22     1947.56    130.69 o 
  -5  -4   7      796.52      744.29     60.70 o 
  -4  -4   7      477.03      270.25     40.76 o 
  -3  -4   7     4580.38     4067.96    179.66 o 
  -2  -4   7      537.36      517.26     33.42 o 
  -1  -4   7     5157.11     5094.17    220.33 o 
   0  -4   7     8428.48     8717.03    370.74 o 
   1  -4   7      198.90      204.69     20.21 o 
   2  -4   7     3200.49     3085.70    213.54 o 
   3  -4   7     2753.40     2095.98    157.72 o 
   4  -4   7      186.14      209.55     56.26 o 
   5  -4   7     3099.62     2626.28    205.12 o 
   6  -4   7      438.36      306.13     80.19 o 
  -6  -3   7     1788.01     1804.02    121.83 o 
  -5  -3   7     1709.97     1602.00    107.21 o 
  -4  -3   7      382.20      338.47     36.33 o 
  -3  -3   7     3946.28     3651.45    161.04 o 
  -2  -3   7     3429.30     3170.32    190.95 o 
  -1  -3   7     4421.75     4028.64    174.92 o 
   0  -3   7     9072.89     8631.78    366.93 o 
   1  -3   7     1225.98     1272.65     70.22 o 
   2  -3   7     6702.82     5512.62    356.20 o 
   3  -3   7     3677.41     3110.96    216.64 o 
   4  -3   7       40.03       35.89     40.76 o 
   5  -3   7     3665.73     3332.92    246.32 o 
   6  -3   7      776.07      771.32    106.77 o 
  -6  -2   7     1238.31     1296.31     92.59 o 
  -5  -2   7     3030.73     2968.30    184.30 o 
  -4  -2   7       55.66       59.81     19.49 o 
  -3  -2   7     4956.13     4652.78    151.42 o 
  -2  -2   7     4830.25     4544.76    195.89 o 
  -1  -2   7     1089.28     1002.13     66.90 o 
   0  -2   7    14469.23    13868.19    584.00 o 
   1  -2   7     1871.10     1409.48     69.37 o 
   2  -2   7     4728.74     4023.28    178.19 o 
   3  -2   7     4673.31     4280.56    283.54 o 
   4  -2   7      112.96       88.16     38.10 o 
   5  -2   7     4624.68     4425.43    308.79 o 
   6  -2   7     1489.79     1447.38    138.23 o 
  -7  -1   7      215.30      253.41     40.32 o 
  -6  -1   7      553.64      544.04     53.16 o 
  -5  -1   7     5174.99     5159.53    309.24 o 
  -4  -1   7       33.00       30.03      8.89 o 
  -3  -1   7     4211.14     4090.25    157.67 o 
  -2  -1   7     5725.82     5259.35    170.81 o 
  -1  -1   7      478.15      466.32     45.41 o 
   0  -1   7    14563.63    11455.43    668.53 o 
   1  -1   7     6391.27     5698.94    246.74 o 
   2  -1   7     3459.20     2726.70    123.71 o 
   3  -1   7     8915.60     7946.31    340.94 o 
   4  -1   7      258.85      231.86     69.33 o 
   5  -1   7     1777.33     1770.79    149.74 o 
   6  -1   7     1873.48     1887.31    164.36 o 
   7  -1   7      174.72      147.09     65.13 o 
  -6   0   7      261.76      272.46     37.21 o 
  -5   0   7     4207.97     4488.78    173.31 o 
  -4   0   7      920.37      888.77     40.66 o 
  -3   0   7     4012.31     3898.82    150.79 o 
  -2   0   7     2146.41     2250.62     90.31 o 
  -1   0   7      757.72      723.22     39.34 o 
   0   0   7    17492.75    14901.76    690.68 o 
   1   0   7     4564.64     3923.61    172.78 o 
   2   0   7     3517.35     3298.09    146.60 o 
   3   0   7    13004.42    12875.57    544.67 o 
   4   0   7       34.38       43.39     14.45 o 
   5   0   7      841.96      815.87     49.44 o 
   6   0   7     1991.33     1826.61    158.60 o 
   7   0   7       45.58       55.38     55.38 o 
  -6   1   7      561.32      565.26     33.21 o 
  -5   1   7     4338.68     4389.00    170.85 o 
  -4   1   7     3044.03     2987.16    118.17 o 
  -3   1   7     3506.80     3486.48    135.94 o 
  -2   1   7    15123.94    14848.55    559.15 o 
  -1   1   7      153.41      200.46     17.55 o 
   0   1   7    14002.57    12905.25    544.98 o 
   1   1   7     5882.15     5140.61    221.96 o 
   2   1   7      122.67      137.20     22.37 o 
   3   1   7    11073.56    11655.54    493.42 o 
   4   1   7      847.61      874.29     49.23 o 
   5   1   7     1649.69     1529.00     77.68 o 
   6   1   7     2023.32     1948.88     98.44 o 
   7   1   7       13.97       35.44     51.83 o 
  -6   2   7      199.33      219.74     26.58 o 
  -5   2   7     3006.34     3034.32    121.77 o 
  -4   2   7     2868.00     2961.31    118.29 o 
  -3   2   7     1904.54     2018.53    147.09 o 
  -2   2   7     3464.88     3233.95    128.26 o 
  -1   2   7       73.16       66.61     11.96 o 
   0   2   7     9708.23     9529.27    373.25 o 
   1   2   7     6439.35     6706.15    396.51 o 
   2   2   7     1472.01     1650.29    105.44 o 
   3   2   7     8253.78     8432.19    492.21 o 
   4   2   7     3032.21     3049.82    184.30 o 
   5   2   7     1259.41     1277.70     85.06 o 
   6   2   7     1304.67     1248.88     69.30 o 
   7   2   7      118.98      114.30     57.59 o 
  -6   3   7       95.26       97.47     22.15 o 
  -5   3   7     2239.82     2111.04    114.74 o 
  -4   3   7     2168.89     2078.70    111.64 o 
  -3   3   7      770.62      800.04     80.85 o 
  -2   3   7     7644.32     7278.07    594.99 o 
  -1   3   7      425.40      420.84     26.77 o 
   0   3   7     4861.91     5337.38    207.66 o 
   1   3   7     8806.29     9170.28    537.40 o 
   2   3   7       85.92       80.19     17.72 o 
   3   3   7     4680.45     4418.78    262.72 o 
   4   3   7     4322.61     4032.46    241.01 o 
   5   3   7     1025.23      930.36     66.90 o 
   6   3   7     2118.45     1901.04    123.61 o 
   7   3   7      409.01      342.91     41.20 o 
  -6   4   7       12.22       23.48     19.94 o 
  -5   4   7     1815.98     1703.01     97.02 o 
  -4   4   7     1430.38     1386.24     80.19 o 
  -3   4   7      385.19      372.70     49.40 o 
  -2   4   7     6548.10     6076.57    236.25 o 
  -1   4   7     1485.83     1419.03     63.57 o 
   0   4   7     3158.34     3290.63    132.66 o 
   1   4   7     6700.74     6872.28    406.70 o 
   2   4   7       14.32       20.82     16.39 o 
   3   4   7     3007.77     2757.42    168.79 o 
   4   4   7     3688.75     3386.96    205.57 o 
   5   4   7      183.78      203.35     28.35 o 
   6   4   7     2866.20     2397.68    153.29 o 
   7   4   7      231.20      216.20     36.77 o 
  -5   5   7     1964.63     1879.78    107.21 o 
  -4   5   7     1265.35     1225.42     74.43 o 
  -3   5   7       21.26       12.85     15.51 o 
  -2   5   7     5420.30     4957.83    334.93 o 
  -1   5   7     1655.59     1557.67     69.47 o 
   0   5   7     1143.58     1130.82     54.05 o 
   1   5   7     6758.19     6951.59    412.46 o 
   2   5   7      602.30      605.62     51.83 o 
   3   5   7     5513.74     5159.09    307.46 o 
   4   5   7     3422.54     2986.02    183.86 o 
   5   5   7        2.59        0.44     19.49 o 
   6   5   7     2390.97     2230.66    145.76 o 
  -5   6   7     1124.50     1155.87     75.32 o 
  -4   6   7     1764.35     1818.20    104.56 o 
  -3   6   7        3.99       26.14     18.61 o 
  -2   6   7     3664.80     3529.62    184.30 o 
  -1   6   7     4016.94     3756.45    194.93 o 
   0   6   7      598.86      613.72     29.94 o 
   1   6   7     5101.80     5216.52    207.21 o 
   2   6   7      680.81      710.18     59.37 o 
   3   6   7     4014.36     3643.04    222.40 o 
   4   6   7     4659.15     3963.35    241.45 o 
   5   6   7       56.68       40.76     24.81 o 
   6   6   7     2077.51     1878.89    128.04 o 
  -4   7   7     1763.62     1748.20    103.67 o 
  -3   7   7       37.55       55.82     22.59 o 
  -2   7   7     1942.96     1859.84    105.00 o 
  -1   7   7     3544.28     3479.56    183.41 o 
   0   7   7       80.99      119.89     24.71 o 
   1   7   7     3681.69     3607.92    161.30 o 
   2   7   7      755.98      772.64     65.57 o 
   3   7   7     1241.37     1160.30     84.62 o 
   4   7   7     4047.46     3327.60    206.90 o 
   5   7   7      158.24      155.06     33.23 o 
  -3   8   7       47.60       65.13     26.58 o 
  -2   8   7     2220.03     2020.22    115.19 o 
  -1   8   7     2837.54     2539.01    140.00 o 
   0   8   7       19.54        7.53     22.59 o 
   1   8   7     4673.42     4416.23    196.38 o 
   2   8   7     1719.07     1823.95    126.71 o 
   3   8   7      773.98      695.56     63.35 o 
   4   8   7     2529.12     2180.15    144.87 o 
  -1   9   7     2014.66     1859.40    110.31 o 
   1   9   7     2107.24     1944.02    138.67 o 
   2   9   7     1445.99     1422.13    108.99 o 
   3   9   7      513.46      516.57     59.81 o 
  -3  -8   8       24.44      -42.09     46.08 o 
  -2  -8   8     1813.50     1825.73    151.52 o 
  -1  -8   8     1251.17     1339.72    119.62 o 
   0  -8   8      239.27      322.53     63.35 o 
   1  -8   8     1623.63     1578.07    130.69 o 
   2  -8   8      578.39      556.45     80.63 o 
  -4  -7   8     1859.36     1713.09     92.61 o 
  -3  -7   8      177.04      162.22     27.43 o 
  -2  -7   8     2427.23     2513.38    120.92 o 
  -1  -7   8     4395.18     4330.18    291.07 o 
   0  -7   8      126.30      136.01     45.63 o 
   1  -7   8     2269.07     2457.04    180.31 o 
   2  -7   8      753.89      824.92     94.37 o 
   3  -7   8      414.43      387.21     69.56 o 
  -5  -6   8      394.92      320.31     42.53 o 
  -4  -6   8     2688.37     2375.26    117.11 o 
  -3  -6   8      612.37      559.68     42.02 o 
  -2  -6   8     1552.87     1581.50     80.73 o 
  -1  -6   8     3566.85     3604.04    162.72 o 
   0  -6   8       25.55        1.77     36.33 o 
   1  -6   8     3335.43     3931.45    268.03 o 
   2  -6   8     1256.23     1507.63    129.81 o 
   3  -6   8      267.74      283.10     65.13 o 
   4  -6   8     2580.71     2383.95    190.95 o 
  -5  -5   8      191.00      167.91     32.34 o 
  -4  -5   8     2751.74     2303.59    133.35 o 
  -3  -5   8     1291.78     1152.67     62.99 o 
  -2  -5   8     1249.54     1231.59     64.58 o 
  -1  -5   8     3590.00     3594.63    160.93 o 
   0  -5   8      570.36      569.31     45.41 o 
   1  -5   8     5156.86     5867.49    382.33 o 
   2  -5   8     4100.68     4174.67    283.54 o 
   3  -5   8       79.86       83.73     46.96 o 
   4  -5   8     2235.15     1985.66    164.81 o 
   5  -5   8      896.19      858.15    109.87 o 
  -6  -4   8     1111.23     1070.36     82.85 o 
  -5  -4   8       20.94        8.86     21.71 o 
  -4  -4   8     2471.04     2226.67    142.66 o 
  -2  -4   8      642.10      632.23     39.37 o 
  -1  -4   8     6355.07     6385.16    304.14 o 
   0  -4   8     1111.53     1099.10     57.79 o 
   1  -4   8     3459.12     3602.72    245.88 o 
   2  -4   8     5727.39     5347.82    350.88 o 
   3  -4   8       84.42       42.97     41.20 o 
   4  -4   8     2635.54     2508.88    193.16 o 
   5  -4   8     1282.66     1240.04    129.36 o 
  -6  -3   8     1408.73     1446.05    102.78 o 
  -5  -3   8       77.33       92.15     26.14 o 
  -4  -3   8     2887.31     2568.69    161.26 o 
  -3  -3   8     1892.97     1580.90    170.57 o 
  -2  -3   8      176.24      191.83     24.81 o 
  -1  -3   8     8854.50     8425.97    358.76 o 
   0  -3   8     2754.86     2622.40    120.23 o 
   1  -3   8     1050.82     1032.62     55.61 o 
   2  -3   8     7774.67     6906.84    441.70 o 
   3  -3   8      103.73      118.73     42.09 o 
   4  -3   8     2092.07     1951.55    157.28 o 
   5  -3   8     1931.99     1843.45    159.93 o 
   6  -3   8      110.75        8.86     58.92 o 
  -5  -2   8      344.87      344.23     41.20 o 
  -4  -2   8     3236.80     3027.67    187.40 o 
  -3  -2   8     4439.12     4029.36    242.78 o 
  -2  -2   8       46.22       49.97     12.86 o 
  -1  -2   8     8924.51     7872.40    579.04 o 
   0  -2   8     2636.90     2237.24    104.13 o 
   1  -2   8     1439.66     1265.46     88.83 o 
   2  -2   8     9376.31     7989.95    343.10 o 
   3  -2   8      315.41      350.44     50.51 o 
   4  -2   8     4959.84     4872.89    326.51 o 
   5  -2   8     2472.45     2381.73    185.63 o 
   6  -2   8        2.86      -14.62     50.95 o 
  -6  -1   8     1733.88     1736.23    119.18 o 
  -5  -1   8      927.14      918.40     70.88 o 
  -4  -1   8     1315.40     1308.54     56.41 o 
  -3  -1   8     5061.90     4827.30    186.57 o 
  -2  -1   8      138.87      157.36     16.08 o 
  -1  -1   8     8003.87     7399.25    315.53 o 
   0  -1   8    10877.16     8665.67    510.81 o 
   1  -1   8     1381.99     1247.48     64.42 o 
   2  -1   8     9042.74     7492.16    729.01 o 
   3  -1   8     1720.79     1500.94     75.39 o 
   4  -1   8      699.60      724.80     80.19 o 
   5  -1   8     2845.15     2760.08    206.01 o 
   6  -1   8        5.18       28.80     44.30 o 
  -6   0   8     1213.95     1235.17     91.71 o 
  -5   0   8      795.92      818.86     40.31 o 
  -4   0   8      978.22      992.06     45.55 o 
  -3   0   8     5864.52     5787.96    222.78 o 
  -2   0   8      741.96      773.26     38.53 o 
  -1   0   8     5555.56     4367.78    213.98 o 
   0   0   8     8750.25     8798.23    375.90 o 
   1   0   8      611.86      606.37     38.06 o 
   2   0   8     6316.50     5601.90    243.32 o 
   3   0   8     2596.18     2509.63    116.63 o 
   4   0   8     3344.27     3301.55    151.07 o 
   5   0   8     2950.12     2986.91    218.41 o 
   6   0   8      204.68      183.86     57.15 o 
   7   0   8      931.48      912.20    112.09 o 
  -6   1   8     2229.54     2271.02     95.23 o 
  -5   1   8      511.31      523.69     30.88 o 
  -4   1   8     1302.28     1338.06     58.65 o 
  -3   1   8     8725.67     8583.14    327.50 o 
  -2   1   8     1154.26     1129.52     51.87 o 
  -1   1   8     2434.96     2298.70     96.87 o 
   0   1   8     6494.62     6601.53    284.25 o 
   1   1   8        3.71       56.05     47.85 o 
   2   1   8     3596.62     3555.16    157.22 o 
   3   1   8     1722.48     1666.09     81.18 o 
   4   1   8     1803.15     1868.15     91.03 o 
   5   1   8     4559.14     4414.78    198.19 o 
   6   1   8      657.51      705.30     90.82 o 
   7   1   8      308.44      260.94     71.77 o 
  -6   2   8     1822.09     1804.90    101.45 o 
  -5   2   8      840.92      861.32     91.71 o 
  -4   2   8      917.13      923.63     44.46 o 
  -3   2   8     5906.42     5798.66    224.14 o 
  -2   2   8     1556.34     1416.42     88.16 o 
  -1   2   8     5400.27     5505.33    216.11 o 
   0   2   8     5872.90     5443.95    331.83 o 
   1   2   8       57.98       71.33     22.15 o 
   2   2   8     4574.65     4690.80    281.32 o 
   3   2   8     3418.99     3709.49    223.73 o 
   4   2   8      361.02      373.47     38.10 o 
   5   2   8     3966.14     3674.93    222.40 o 
   6   2   8      648.56      623.21     44.46 o 
   7   2   8      449.44      438.16     81.07 o 
  -6   3   8     1140.35     1163.40     72.21 o 
  -5   3   8     1824.34     1799.59    100.57 o 
  -4   3   8      344.56      358.21     31.68 o 
  -3   3   8     4351.89     4386.76    246.77 o 
  -2   3   8     1531.59     1355.30     62.45 o 
  -1   3   8     4026.02     4306.24    171.78 o 
   0   3   8     6373.54     6526.10    372.81 o 
   1   3   8     1669.40     1792.06    118.73 o 
   2   3   8     6089.18     6485.96    384.11 o 
   3   3   8     3390.26     3328.04    202.46 o 
   4   3   8        6.41        0.89     16.39 o 
   5   3   8     4626.89     4222.96    254.30 o 
   6   3   8      755.62      696.44     58.04 o 
   7   3   8      278.10      345.37     36.19 o 
  -5   4   8     1668.02     1636.55     93.92 o 
  -4   4   8        8.97       11.96     15.95 o 
  -3   4   8     3302.45     3142.82    128.48 o 
  -2   4   8     2654.42     2528.18    106.46 o 
  -1   4   8     1669.16     1643.97    114.52 o 
   0   4   8     7966.86     8156.32    314.48 o 
   1   4   8     1675.92     1738.45    116.96 o 
   2   4   8     3592.39     3799.43    231.26 o 
   3   4   8     4960.13     4796.69    287.08 o 
   4   4   8       48.11       32.78     19.49 o 
   5   4   8     3480.30     3114.50    191.83 o 
   6   4   8     1732.35     1523.58    104.56 o 
  -5   5   8     1577.68     1537.76     91.26 o 
  -4   5   8        7.93       46.08     19.05 o 
  -3   5   8     3083.42     2992.67    158.16 o 
  -2   5   8     3552.97     3402.56    181.42 o 
  -1   5   8      138.55      137.50     18.22 o 
   0   5   8     6475.60     6713.56    261.37 o 
   1   5   8     1587.25     1780.54    120.95 o 
   2   5   8     1875.64     2020.22    131.58 o 
   3   5   8     3069.58     2862.42    178.10 o 
   4   5   8        7.13       27.91     20.38 o 
   5   5   8     2318.40     2029.52    132.02 o 
   6   5   8     2097.35     1856.74    124.93 o 
  -4   6   8      246.45      211.33     29.68 o 
  -3   6   8     2391.84     2181.92    120.95 o 
  -2   6   8     3443.33     3208.87    169.68 o 
  -1   6   8      346.20      334.72     27.50 o 
   0   6   8     8594.09     8650.58    334.27 o 
   1   6   8     2782.49     2796.85    179.87 o 
   2   6   8      738.12      753.15     63.80 o 
   3   6   8     8334.36     7998.02    473.16 o 
   4   6   8      164.30      170.57     30.13 o 
   5   6   8     1414.44     1145.68     84.62 o 
   6   6   8     1778.00     1483.26    106.33 o 
  -4   7   8      488.55      486.89     46.96 o 
  -3   7   8      531.31      509.04     45.63 o 
  -2   7   8     2306.05     2180.59    121.83 o 
  -1   7   8        1.21       13.29     19.05 o 
   0   7   8     6314.06     6334.06    250.05 o 
   1   7   8     3933.29     4074.55    254.74 o 
   2   7   8      414.99      423.98     50.51 o 
   3   7   8     2913.38     2818.56    179.43 o 
   4   7   8      347.16      351.77     42.97 o 
   5   7   8     1023.96      885.17     73.54 o 
  -3   8   8     1150.18     1044.22     72.21 o 
  -2   8   8     2740.22     2476.98    138.67 o 
  -1   8   8      169.04      169.24     29.68 o 
   0   8   8     3238.58     3328.93    182.97 o 
   1   8   8     4422.07     4469.29    280.88 o 
   2   8   8       70.89      106.33     35.44 o 
   3   8   8     2648.23     2340.97    156.39 o 
   4   8   8      687.75      559.10     58.92 o 
  -1   9   8      173.94      183.41     33.23 o 
   2   9   8       11.72       11.96     35.44 o 
   3   9   8     2208.12     1972.81    140.44 o 
  -2  -8   9     1493.23     1610.86    143.54 o 
  -1  -8   9        0.23       -5.32     50.06 o 
   0  -8   9     1855.05     2041.93    164.36 o 
   1  -8   9     1157.79     1166.50    115.19 o 
  -3  -7   9      603.59      533.37     64.02 o 
  -2  -7   9     2366.34     2429.13    185.19 o 
  -1  -7   9       29.12       42.97     46.96 o 
   0  -7   9     2004.91     2228.88    169.68 o 
   1  -7   9     2243.39     2322.81    178.54 o 
   2  -7   9       17.81       19.94     45.19 o 
   3  -7   9     1493.76     1514.28    140.44 o 
  -4  -6   9      567.34      547.59     54.49 o 
  -3  -6   9      530.63      527.56     59.81 o 
  -2  -6   9     2211.15     2110.08    103.85 o 
  -1  -6   9     1062.29     1073.91    101.90 o 
   0  -6   9     2577.97     2731.72    198.48 o 
   1  -6   9     3072.07     3521.65    247.65 o 
   2  -6   9       20.93       42.53     48.73 o 
   3  -6   9      985.16     1095.17    115.19 o 
  -5  -5   9     1109.71      999.03     78.42 o 
  -4  -5   9     1352.32     1214.35     88.61 o 
  -3  -5   9      165.61      165.91     23.59 o 
  -2  -5   9     3029.41     2709.61    183.86 o 
  -1  -5   9      356.88      369.84     32.12 o 
   0  -5   9     1361.65     1391.11    117.40 o 
   1  -5   9     4553.46     4394.42    296.39 o 
   2  -5   9       55.07      110.76     49.18 o 
   3  -5   9     2307.48     2336.54    181.64 o 
   4  -5   9     1806.23     1603.77    142.21 o 
   5  -5   9       30.65      -73.54     56.71 o 
  -5  -4   9     1290.95     1158.97     86.39 o 
  -4  -4   9     2351.19     2079.58    135.12 o 
  -3  -4   9       16.01       19.87     15.90 o 
  -2  -4   9     3764.00     3446.36    154.92 o 
  -1  -4   9     2149.49     2024.60    102.78 o 
   0  -4   9     1268.07     1323.23     69.44 o 
   1  -4   9     6544.40     6998.99    451.00 o 
   2  -4   9      700.69      597.65     73.99 o 
   3  -4   9     2368.52     2196.54    169.68 o 
   4  -4   9     1914.13     1827.94    152.40 o 
   5  -4   9        1.93        6.20     55.38 o 
  -6  -3   9      176.70      209.55     37.66 o 
  -5  -3   9      813.56      763.34     64.24 o 
  -4  -3   9     2299.56     2107.94    136.90 o 
  -3  -3   9        5.41        9.75     18.16 o 
  -2  -3   9     4159.82     3433.44    437.27 o 
  -1  -3   9     3499.70     3145.85    141.77 o 
   0  -3   9      279.59      270.70     26.64 o 
   1  -3   9     6817.15     6300.65    359.96 o 
   2  -3   9     1418.72     1413.27    117.85 o 
   3  -3   9     1710.68     1536.43    125.38 o 
   4  -3   9     1639.48     1570.54    133.35 o 
   5  -3   9        4.28       10.63     44.30 o 
   6  -3   9     1029.43     1049.54    124.49 o 
  -6  -2   9      371.10      408.92     50.95 o 
  -5  -2   9      772.76      724.80     62.02 o 
  -4  -2   9     5707.63     5452.37    327.84 o 
  -3  -2   9      104.45       83.29     22.15 o 
  -2  -2   9     3013.51     2439.17    394.30 o 
  -1  -2   9     3710.12     3184.91    173.22 o 
   0  -2   9     2025.26     1874.84     91.53 o 
   1  -2   9     6297.81     5147.35    226.30 o 
   2  -2   9     1730.45     1625.70     81.94 o 
   3  -2   9     2709.35     2422.49    174.11 o 
   4  -2   9     6023.42     6053.56    397.40 o 
   5  -2   9      194.66      231.26     60.70 o 
   6  -2   9      805.68      664.55     97.91 o 
  -6  -1   9      661.89      705.30     65.13 o 
  -5  -1   9      690.78      732.33     63.80 o 
  -4  -1   9     5686.42     5733.25    220.52 o 
  -3  -1   9     1347.90     1299.50     57.77 o 
  -2  -1   9     3237.87     3051.15    190.06 o 
  -1  -1   9     3343.59     2869.68    136.90 o 
   1  -1   9     8127.92     7793.59    335.65 o 
   2  -1   9     2385.59     2008.63    185.63 o 
   3  -1   9      884.74      752.84     58.70 o 
   4  -1   9     4672.07     4527.77    303.92 o 
   5  -1   9      151.53      136.01     47.40 o 
   6  -1   9      512.70      509.48     81.96 o 
  -6   0   9      680.97      754.48     68.67 o 
  -5   0   9      492.57      472.37     29.64 o 
  -4   0   9     4593.85     4504.82    175.28 o 
  -3   0   9     1986.37     1940.38     81.52 o 
  -2   0   9     3411.15     3373.43    135.50 o 
  -1   0   9     5389.59     4366.08    388.76 o 
   0   0   9       57.44       74.48     17.35 o 
   1   0   9    10298.21     9491.55    405.11 o 
   2   0   9     3718.80     3235.04    203.57 o 
   3   0   9      919.16      894.33     72.21 o 
   4   0   9     3920.08     3882.31    175.91 o 
   5   0   9      883.54      841.31     93.48 o 
   6   0   9      818.29      869.67     99.24 o 
  -6   1   9      771.66      896.16     46.49 o 
  -5   1   9      269.74      256.21     21.45 o 
  -4   1   9     2440.98     2361.69     97.50 o 
  -3   1   9     3846.04     3844.96    152.60 o 
  -2   1   9     4775.78     4806.90    249.20 o 
  -1   1   9     6037.45     6166.54    377.90 o 
   0   1   9      209.63      230.59     22.67 o 
   1   1   9     4694.23     3958.03    245.00 o 
   2   1   9     5987.37     5666.57    245.99 o 
   3   1   9       36.60       44.96     16.47 o 
   4   1   9     5118.08     5019.29    221.88 o 
   5   1   9     1420.21     1453.71     77.06 o 
   6   1   9      784.55      759.80     90.38 o 
   7   1   9     1210.54     1140.80    123.61 o 
  -6   2   9     1459.71     1566.11     90.38 o 
  -5   2   9      158.02      151.24     18.63 o 
  -4   2   9     2908.82     2845.20    130.25 o 
  -3   2   9     1805.76     1826.02    104.56 o 
  -2   2   9       93.04       66.70     28.35 o 
  -1   2   9     8727.25     9142.66    583.03 o 
   0   2   9      890.00      884.26     49.07 o 
   1   2   9     3894.93     3873.41    240.12 o 
   2   2   9     5498.80     5726.61    342.91 o 
   3   2   9        1.91        6.65     18.61 o 
   4   2   9     4276.81     4328.40    260.94 o 
   5   2   9     2844.38     2835.03    133.45 o 
   6   2   9      341.61      363.65     36.05 o 
  -6   3   9     1153.07     1194.85     73.99 o 
  -5   3   9        4.07       -6.20     15.95 o 
  -4   3   9     3234.75     3052.43    245.66 o 
  -3   3   9     1863.41     1675.85     74.20 o 
  -2   3   9       61.28       52.35     34.56 o 
  -1   3   9     7784.21     8113.64    314.65 o 
   0   3   9     1497.26     1532.88    112.09 o 
   1   3   9     3824.90     3849.93    238.79 o 
   2   3   9     8143.07     8181.44    483.35 o 
   3   3   9      138.82      157.28     27.02 o 
   4   3   9     3650.84     3373.67    206.90 o 
   5   3   9     2601.33     2389.70    151.52 o 
   6   3   9       97.97       80.63     26.58 o 
  -5   4   9      344.18      305.69     32.34 o 
  -4   4   9     2242.69     2134.52    116.96 o 
  -3   4   9     2248.98     2144.64     92.86 o 
  -2   4   9        1.46       -9.10     12.11 o 
  -1   4   9     8940.89     8866.20    342.68 o 
   0   4   9     5162.90     5490.01    217.36 o 
   1   4   9      994.92     1057.96     82.40 o 
   2   4   9     8613.35     9194.20    542.27 o 
   3   4   9      995.05     1005.68     74.87 o 
   4   4   9     2585.68     2272.74    145.31 o 
   5   4   9     3818.81     3416.65    210.88 o 
   6   4   9        0.67       -0.44     24.37 o 
  -5   5   9      182.77      202.91     29.24 o 
  -4   5   9     1304.34     1248.46     76.20 o 
  -3   5   9     3383.95     3446.33    181.20 o 
  -2   5   9        1.03       -7.43     14.62 o 
  -1   5   9     2996.39     2948.83    123.48 o 
   0   5   9     6014.62     6152.21    242.01 o 
   1   5   9      118.42      112.09     31.01 o 
   2   5   9     5057.15     5296.42    320.31 o 
   3   5   9      172.73      163.92     30.13 o 
   4   5   9     3295.94     2916.02    182.97 o 
   5   5   9     3111.50     2679.89    170.12 o 
   6   5   9       47.07       42.09     27.47 o 
  -4   6   9      709.11      658.79     51.39 o 
  -3   6   9     3733.02     3489.31    184.74 o 
  -2   6   9       62.38       42.17     16.13 o 
  -1   6   9     3028.95     3214.95    183.86 o 
   0   6   9     4673.94     4803.38    193.49 o 
   1   6   9       83.50       94.81     33.23 o 
   2   6   9     5770.03     6008.37    362.84 o 
   3   6   9     2633.83     2614.32    167.91 o 
   4   6   9      787.72      727.01     62.91 o 
   5   6   9     2384.17     1976.36    132.02 o 
  -3   7   9     2880.73     2733.05    150.19 o 
  -2   7   9      289.05      261.83     32.34 o 
  -1   7   9     2058.61     2158.02    173.22 o 
   0   7   9     2552.49     2599.08    113.38 o 
   1   7   9       93.18       85.50     35.89 o 
   2   7   9     2689.02     2657.29    174.55 o 
   3   7   9     2472.30     2406.98    158.60 o 
   4   7   9      544.45      550.24     57.15 o 
   5   7   9     2168.03     1835.47    127.15 o 
  -2   8   9      783.01      754.48     59.37 o 
  -1   8   9     1231.06     1193.52     80.19 o 
   0   8   9     3185.86     3149.92    135.50 o 
   1   8   9       71.93       79.30     38.54 o 
   2   8   9     2313.94     2263.88    155.95 o 
   3   8   9     1536.44     1513.39    112.97 o 
   4   8   9      104.90       93.48     35.89 o 
   2   9   9     1291.58     1344.60    111.64 o 
  -3  -7  10     1476.66     1445.19    219.52 o 
  -2  -7  10      500.29      499.74     79.30 o 
  -1  -7  10     1018.57     1061.94    109.43 o 
   0  -7  10     2181.97     2222.24    175.88 o 
   1  -7  10        7.04       10.63     46.08 o 
   2  -7  10     1558.68     1763.26    153.73 o 
  -4  -6  10       56.06       65.13     28.80 o 
  -3  -6  10     2206.79     1877.77    279.99 o 
  -2  -6  10     1475.85     1476.17     79.72 o 
  -1  -6  10      137.57      137.78     52.28 o 
   0  -6  10     2556.53     2956.34    215.76 o 
   1  -6  10      311.33      283.54     66.90 o 
   2  -6  10     1579.70     1901.48    159.49 o 
   3  -6  10     1632.70     1824.84    158.16 o 
  -5  -5  10     1130.90     1046.88     83.29 o 
  -4  -5  10        7.09       57.15     27.02 o 
  -3  -5  10     2083.05     1778.32    119.18 o 
  -2  -5  10      759.61      724.32     79.30 o 
  -1  -5  10      203.78      221.37     26.39 o 
   0  -5  10     3845.04     4200.37    287.08 o 
   1  -5  10      741.90      722.14     86.83 o 
   2  -5  10     2531.22     2556.73    191.83 o 
   3  -5  10     2305.96     2414.51    186.07 o 
   4  -5  10       88.33       64.24     53.61 o 
  -5  -4  10     1352.60     1277.70     95.25 o 
  -4  -4  10      350.93      328.73     39.87 o 
  -3  -4  10     2571.91     2237.30    144.43 o 
  -2  -4  10     3099.71     2914.70    181.20 o 
  -1  -4  10      532.37      530.68     38.47 o 
   0  -4  10     4391.52     4276.50    191.60 o 
   1  -4  10     1782.07     1933.38    154.62 o 
   2  -4  10     1016.37     1195.30    112.53 o 
   3  -4  10     4009.80     3946.07    274.24 o 
   4  -4  10       41.91       18.16     50.95 o 
   5  -4  10     1021.95     1100.93    125.82 o 
  -5  -3  10     1470.93     1333.52     97.47 o 
  -4  -3  10      273.65      261.83     36.33 o 
  -3  -3  10     1944.61     1677.75    112.97 o 
  -2  -3  10     4464.48     3562.57    369.71 o 
  -1  -3  10       75.42       44.25     16.72 o 
   0  -3  10     4681.63     4727.89    391.42 o 
   1  -3  10     2129.71     2126.96    117.18 o 
   2  -3  10      837.64      766.44     81.07 o 
   3  -3  10     4039.68     4058.60    277.34 o 
   4  -3  10      123.39      136.90     51.83 o 
   5  -3  10     1092.61     1150.11    116.52 o 
  -6  -2  10      260.72      324.74     46.08 o 
  -5  -2  10     1904.63     1715.41    119.18 o 
  -4  -2  10      503.52      470.05     49.18 o 
  -3  -2  10     1419.94     1289.66     91.71 o 
  -2  -2  10     5520.11     4876.43    294.62 o 
  -1  -2  10        4.74      -10.96     23.92 o 
   0  -2  10     5489.64     5083.35    727.23 o 
   1  -2  10     3654.44     3238.69    148.91 o 
   2  -2  10      409.20      330.02     31.02 o 
   3  -2  10     6134.71     6087.23    394.30 o 
   4  -2  10      547.53      576.83     74.43 o 
   5  -2  10      908.37      960.93    105.00 o 
   6  -2  10     1497.53     1437.63    141.77 o 
  -6  -1  10      119.01      112.53     35.44 o 
  -5  -1  10     2005.72     1914.33    131.58 o 
  -4  -1  10      535.83      538.28     53.61 o 
  -3  -1  10     1528.65     1402.46     63.53 o 
  -2  -1  10     5720.62     5133.83    311.89 o 
  -1  -1  10      558.73      436.33     69.56 o 
   0  -1  10     5785.82     5293.57    233.59 o 
   1  -1  10     3594.21     3461.46    157.54 o 
   2  -1  10      190.24      193.43     24.26 o 
   3  -1  10     2371.53     1946.06    237.24 o 
   4  -1  10     2552.38     2567.80    186.96 o 
   5  -1  10     1383.62     1374.72    123.61 o 
   6  -1  10     2102.98     2037.05    170.57 o 
  -6   0  10       17.28        2.22     31.01 o 
  -5   0  10     2287.61     2332.15     97.38 o 
  -4   0  10      722.11      751.29     40.31 o 
  -3   0  10     1826.37     1805.46     78.45 o 
  -2   0  10     5200.24     4681.50    290.18 o 
  -1   0  10      964.18      849.29     75.76 o 
   0   0  10     2719.52     2738.76    128.26 o 
   1   0  10     6010.76     5723.36    249.56 o 
   2   0  10        0.49       21.19     15.94 o 
   3   0  10     3449.34     3135.51    193.60 o 
   4   0  10     1630.93     1521.42     79.80 o 
   5   0  10      511.05      508.60     73.54 o 
   6   0  10     2371.28     2290.91    182.97 o 
  -6   1  10       11.02       -3.64     15.14 o 
  -5   1  10     2056.84     2134.14     91.23 o 
  -4   1  10     1249.34     1246.70    105.88 o 
  -3   1  10     1076.42     1094.71     53.26 o 
  -2   1  10     8210.31     7753.19    404.26 o 
  -1   1  10     2020.10     2253.25    157.72 o 
   0   1  10     3188.22     3119.90    142.37 o 
   1   1  10    10127.66     8604.53    512.59 o 
   2   1  10      503.25      527.55     37.56 o 
   3   1  10     3877.96     3784.66    170.80 o 
   4   1  10     2659.03     2564.41    121.72 o 
   5   1  10      100.58       92.27     22.85 o 
   6   1  10     2653.77     2436.67    192.28 o 
  -6   2  10      164.60      158.60     25.70 o 
  -5   2  10     1266.45     1317.70    103.45 o 
  -4   2  10     2494.50     2471.13    104.10 o 
  -3   2  10       75.00       67.68     27.91 o 
  -2   2  10     4631.26     4690.64    188.19 o 
  -1   2  10     2683.26     2918.73    253.19 o 
   0   2  10     1675.41     1710.99     84.23 o 
   1   2  10     5507.98     4994.97    219.40 o 
   2   2  10     1430.27     1407.63     85.95 o 
   3   2  10     4234.77     4404.84    195.66 o 
   4   2  10     4021.53     3999.91    180.84 o 
   5   2  10       87.71       66.09     22.04 o 
   6   2  10     2497.17     2518.84    172.34 o 
  -5   3  10      920.64      974.02     50.81 o 
  -4   3  10     2991.02     2883.31    120.28 o 
  -3   3  10       61.04       51.54     16.17 o 
  -2   3  10     3604.90     3691.52    151.57 o 
  -1   3  10     4385.59     4933.64    255.63 o 
   0   3  10      673.16      723.91     70.44 o 
   1   3  10     9611.38     9764.38    579.48 o 
   2   3  10     1995.99     2082.68    138.67 o 
   3   3  10     2012.15     2044.14    135.12 o 
   4   3  10     4092.71     4068.79    248.54 o 
   5   3  10        2.81      -12.85     23.04 o 
   6   3  10     1985.86     1979.80    102.81 o 
  -5   4  10      177.96      183.86     27.02 o 
  -4   4  10     3103.91     2888.37    121.55 o 
  -3   4  10       97.48       88.97     35.89 o 
  -2   4  10     3376.20     3497.75    221.52 o 
  -1   4  10     5451.86     5851.48    291.29 o 
   0   4  10      231.48      253.86     43.86 o 
   1   4  10     8482.38     8685.16    518.35 o 
   2   4  10     3603.17     3980.18    247.21 o 
   3   4  10      539.74      552.02     54.05 o 
   4   4  10     3360.23     3326.71    207.34 o 
   5   4  10      118.29      140.44     31.46 o 
   6   4  10      966.42      902.90     73.99 o 
  -4   5  10     2785.47     2484.07    136.45 o 
  -3   5  10      839.05      719.74     69.78 o 
  -2   5  10     1731.12     1754.10    100.57 o 
  -1   5  10     3613.27     3717.11    153.03 o 
   0   5  10      157.46      174.84     24.32 o 
   1   5  10     8437.89     8943.89    533.85 o 
   2   5  10     2594.88     2634.70    171.45 o 
   3   5  10      481.81      474.49     50.95 o 
   4   5  10     3647.51     3417.53    213.54 o 
   5   5  10      342.91      372.59     46.52 o 
   6   5  10      948.99      849.73     73.99 o 
  -4   6  10     1854.81     1633.01     97.91 o 
  -3   6  10     1348.64     1280.80     80.19 o 
  -2   6  10     1390.76     1468.57    101.01 o 
  -1   6  10     2843.97     2878.09    169.46 o 
   0   6  10       99.27      122.05     23.28 o 
   1   6  10     4166.96     4247.77    267.15 o 
   2   6  10     5516.66     5616.29    342.91 o 
   3   6  10      251.58      237.02     39.43 o 
   4   6  10     2357.54     2126.54    142.21 o 
   5   6  10      471.57      415.56     50.95 o 
  -3   7  10     1299.44     1212.13     79.30 o 
  -2   7  10      493.55      463.85     46.08 o 
  -1   7  10     3158.49     3089.06    187.40 o 
   0   7  10      320.71      297.07     31.70 o 
   1   7  10     2099.72     2220.47    155.50 o 
   2   7  10     2911.10     2757.86    183.41 o 
   3   7  10       10.42       -2.66     30.13 o 
   4   7  10     2237.64     1950.66    134.68 o 
  -2   8  10      191.13      189.17     33.67 o 
  -1   8  10     2427.90     2284.26    133.80 o 
   0   8  10      351.09      389.22     37.40 o 
   1   8  10     1299.45     1452.25    117.85 o 
   2   8  10     2466.84     2635.14    180.31 o 
   3   8  10      118.22      125.38     40.76 o 
  -2  -7  11      498.69      428.85     78.86 o 
  -1  -7  11     1634.39     1802.25    156.39 o 
   0  -7  11      348.76      335.82     69.56 o 
   1  -7  11      895.37     1091.18    117.40 o 
  -3  -6  11     1412.80     1298.52     96.14 o 
  -2  -6  11       13.18        2.39     22.11 o 
  -1  -6  11     2669.53     2671.91    201.14 o 
   0  -6  11      608.65      612.71     81.52 o 
   1  -6  11      651.23      768.21    100.57 o 
   2  -6  11     1669.19     2161.54    177.21 o 
   3  -6  11       42.72       35.44     62.47 o 
  -4  -5  11      986.67      940.55     77.53 o 
  -3  -5  11     1937.73     1796.04    122.28 o 
  -2  -5  11       87.46       92.25     54.27 o 
  -1  -5  11     2255.26     2212.94    173.89 o 
   0  -5  11     1343.47     1351.24    126.71 o 
   1  -5  11      698.55      846.63    102.78 o 
   2  -5  11     3721.25     4663.33    319.87 o 
   3  -5  11      219.37      234.81     61.58 o 
   4  -5  11      862.43      887.83    105.88 o 
  -5  -4  11      283.48      259.17     40.76 o 
  -4  -4  11      909.80      758.02     66.45 o 
  -3  -4  11     2836.68     2516.41    162.15 o 
  -2  -4  11       16.55       -1.33     12.76 o 
  -1  -4  11     3144.31     2998.11    140.21 o 
   0  -4  11     1972.76     2106.52    202.02 o 
   1  -4  11      276.00      408.03     69.56 o 
   2  -4  11     4175.01     4856.05    327.40 o 
   3  -4  11      595.73      716.38     89.49 o 
   4  -4  11      783.30      739.86     97.02 o 
   5  -4  11     1681.87     1620.60    150.63 o 
  -5  -3  11      407.21      409.80     50.95 o 
  -4  -3  11      853.57      781.51     67.78 o 
  -3  -3  11     4388.72     3868.10    239.24 o 
  -2  -3  11      352.59      314.99     38.99 o 
  -1  -3  11     2971.88     2623.62    166.58 o 
   0  -3  11     2668.30     2810.06    382.56 o 
   1  -3  11      396.38      389.80     65.79 o 
   2  -3  11     3243.06     3501.71    243.22 o 
   3  -3  11     1159.84     1140.36    107.66 o 
   4  -3  11     1047.28     1016.75    105.00 o 
   5  -3  11     1806.03     1841.23    160.38 o 
  -5  -2  11      779.47      733.66     68.23 o 
  -4  -2  11     1285.09     1087.64     84.62 o 
  -3  -2  11     4822.51     4082.08    252.97 o 
  -2  -2  11     1679.05     1454.02    103.67 o 
  -1  -2  11     2819.41     2243.91    108.30 o 
   0  -2  11     2697.02     2394.96    312.56 o 
   1  -2  11      103.74      127.92     24.26 o 
   2  -2  11     3423.26     3385.91    155.96 o 
   3  -2  11     2235.44     2117.24    158.60 o 
   4  -2  11      886.73      874.98     89.05 o 
   5  -2  11     2388.54     2537.68    194.05 o 
  -5  -1  11     1236.11     1268.84     98.35 o 
  -4  -1  11      220.56      217.53     38.54 o 
  -3  -1  11     4017.04     3493.29    221.52 o 
  -2  -1  11     1924.72     1657.82    118.29 o 
  -1  -1  11     2137.72     1694.15    120.95 o 
   0  -1  11     7241.62     7857.77   1074.57 o 
   1  -1  11       45.78       71.78     20.96 o 
   2  -1  11     4350.02     4120.27    270.47 o 
   3  -1  11     5247.87     4399.47    585.24 o 
   4  -1  11       10.17       13.73     32.78 o 
   5  -1  11     2228.55     2053.44    163.48 o 
   6  -1  11      521.50      499.74     82.40 o 
  -5   0  11     1335.09     1403.08    108.54 o 
  -4   0  11       14.67       15.59     14.14 o 
  -3   0  11     2018.58     2039.74     88.99 o 
  -2   0  11     1896.93     1588.71    118.29 o 
  -1   0  11      663.45      587.90     65.57 o 
   0   0  11     8074.60     9054.60    390.28 o 
   1   0  11      732.42      606.61    107.66 o 
   2   0  11     3698.78     3260.51    179.87 o 
   3   0  11     2391.73     2057.19    145.31 o 
   4   0  11      175.38      198.59     28.80 o 
   5   0  11     3020.56     3042.29    221.52 o 
   6   0  11      937.79      887.83    103.23 o 
  -5   1  11     1468.74     1590.99     73.30 o 
  -4   1  11        2.33       -6.87     16.39 o 
  -3   1  11     6010.81     5691.97    304.58 o 
  -2   1  11     3034.39     3063.34    128.27 o 
  -1   1  11       46.69       54.49     35.89 o 
   0   1  11     7054.39     7754.32    335.29 o 
   1   1  11     3322.43     3002.90    138.31 o 
   2   1  11     2326.78     2156.48    104.40 o 
   3   1  11     5288.44     4983.47    221.62 o 
   4   1  11       36.91       40.36     20.33 o 
   5   1  11     2651.77     2615.46    127.60 o 
   6   1  11     1655.57     1648.96    146.64 o 
  -5   2  11     1539.20     1518.75     71.29 o 
  -4   2  11      150.93      167.40     31.23 o 
  -3   2  11     1554.86     1537.90     86.83 o 
  -2   2  11     4082.00     4120.34    258.06 o 
  -1   2  11        4.12       11.96     36.33 o 
   0   2  11     5827.77     6397.80    391.64 o 
   1   2  11     2683.04     2651.52    124.05 o 
   2   2  11     1818.28     1866.74     92.25 o 
   3   2  11     6258.52     6348.69    277.40 o 
   4   2  11      339.49      365.49     34.57 o 
   5   2  11     1339.30     1358.14     76.21 o 
   6   2  11     1600.70     1652.93     90.89 o 
  -5   3  11     1543.31     1497.55     71.39 o 
  -4   3  11      507.55      493.23     35.35 o 
  -3   3  11     1555.35     1533.77     72.93 o 
  -2   3  11     3969.50     4272.73    354.20 o 
  -1   3  11        9.94       28.40     16.92 o 
   0   3  11     6869.97     7255.95    441.70 o 
   1   3  11     5448.75     5492.24    338.03 o 
   2   3  11      245.70      258.73     39.43 o 
   3   3  11     5748.73     5882.11    355.75 o 
   4   3  11      359.98      392.52     48.29 o 
   5   3  11     1230.00     1202.95     70.15 o 
   6   3  11     2061.46     2090.86    108.01 o 
  -5   4  11     1225.50     1102.26     71.33 o 
  -4   4  11      645.04      556.39     48.73 o 
  -3   4  11     1119.21     1062.25     56.73 o 
  -2   4  11     4171.77     4586.12    418.89 o 
  -1   4  11       87.19      102.37     20.61 o 
   0   4  11     2834.01     2920.90    195.38 o 
   1   4  11     5041.47     5267.18    325.63 o 
   2   4  11       23.84       19.94     27.91 o 
   3   4  11     3840.91     3790.57    237.02 o 
   4   4  11     1231.53     1157.64     88.61 o 
   5   4  11     1102.89     1018.08     81.52 o 
   6   4  11     1440.38     1528.45    111.20 o 
  -4   5  11      793.32      690.68     53.16 o 
  -3   5  11      826.17      838.80     59.37 o 
  -2   5  11     3634.78     4069.41    369.04 o 
  -1   5  11      605.30      666.63     56.71 o 
   0   5  11     1552.07     1776.99    132.47 o 
   1   5  11     2928.58     2859.32    190.06 o 
   2   5  11       63.62       39.43     31.01 o 
   3   5  11     2734.88     2696.28    175.88 o 
   4   5  11     1711.32     1547.50    110.76 o 
   5   5  11      304.16      326.07     45.19 o 
  -3   6  11      232.61      234.81     31.90 o 
  -2   6  11     3257.17     3531.44    473.60 o 
  -1   6  11      434.94      492.44     46.08 o 
   0   6  11     1399.87     1465.72     74.27 o 
   1   6  11     2297.16     2251.92    157.72 o 
   2   6  11       26.21       32.34     33.67 o 
   3   6  11     2614.20     2399.01    161.26 o 
   4   6  11     1810.52     1640.54    117.40 o 
   5   6  11       93.48      109.43     35.44 o 
  -2   7  11     2351.57     2324.14    134.24 o 
  -1   7  11      945.43     1019.62     66.68 o 
   0   7  11      916.15      941.80     57.37 o 
   1   7  11     2280.15     2204.96    158.16 o 
   2   7  11      778.55      682.27     74.43 o 
   3   7  11     1376.01     1293.65    102.34 o 
   4   7  11     1455.49     1338.39    103.67 o 
  -1   8  11     1195.06     1048.65     77.97 o 
   0   8  11      557.91      600.92     47.47 o 
   1   8  11     2587.82     2487.61    177.21 o 
   2   8  11      284.70      292.40     54.94 o 
   3   8  11      737.26      720.81     77.09 o 
   0  -7  12      205.74      163.92     64.24 o 
  -3  -6  12       78.86       68.23     31.90 o 
  -2  -6  12     1671.99     1608.65    124.93 o 
  -1  -6  12     1219.71     1091.63    114.74 o 
   0  -6  12      158.00      137.34     63.35 o 
   1  -6  12     1814.37     2235.09    179.87 o 
   2  -6  12      563.78      802.77    105.00 o 
  -4  -5  12     1452.69     1252.89     96.58 o 
  -3  -5  12      150.46      155.06     33.67 o 
  -2  -5  12     1015.90      971.57     78.86 o 
  -1  -5  12     2579.97     2628.28    172.56 o 
   0  -5  12      252.10      326.96     70.88 o 
   1  -5  12     2542.74     3681.58    264.49 o 
   2  -5  12      689.07      933.02    108.10 o 
   3  -5  12      532.60      664.10     89.49 o 
  -4  -4  12     1768.62     1479.28    108.99 o 
  -3  -4  12      364.90      327.84     43.42 o 
  -2  -4  12     1813.40     1624.15    112.97 o 
  -1  -4  12     3186.99     3144.94    229.49 o 
   0  -4  12        8.39       -0.95     20.93 o 
   1  -4  12     2677.57     3574.37    254.74 o 
   2  -4  12     2175.01     2612.11    197.15 o 
   3  -4  12      303.65      297.72     65.57 o 
   4  -4  12     1797.76     1938.26    164.36 o 
  -5  -3  12       75.88       45.19     32.34 o 
  -4  -3  12     1355.08     1196.62     93.04 o 
  -3  -3  12      394.38      319.42     42.53 o 
  -2  -3  12     1062.37     1045.11     81.52 o 
  -1  -3  12     4864.59     4010.75    248.10 o 
   0  -3  12      397.15      440.95    115.63 o 
   1  -3  12     2509.20     2134.52    140.88 o 
   2  -3  12     2425.74     2572.68    189.17 o 
   3  -3  12        4.38       -0.44     40.76 o 
   4  -3  12     1927.10     2050.79    163.04 o 
   5  -3  12      569.15      748.72     98.80 o 
  -5  -2  12       42.95       44.75     33.67 o 
  -4  -2  12     1768.41     1604.21    116.52 o 
  -3  -2  12      606.80      516.13     56.26 o 
  -2  -2  12      903.61      734.10     68.23 o 
  -1  -2  12     3598.41     2753.43    178.98 o 
   0  -2  12     1156.00      938.34     77.53 o 
   1  -2  12     2316.87     2501.98    318.98 o 
   2  -2  12     2408.91     2458.51    118.51 o 
   3  -2  12       43.73       51.39     35.89 o 
   4  -2  12     2286.47     2270.09    171.45 o 
   5  -2  12      925.19     1027.83    108.54 o 
  -5  -1  12       72.50       85.06     38.99 o 
  -4  -1  12     1953.54     1773.45    128.48 o 
  -3  -1  12     1251.10     1102.70     90.38 o 
  -2  -1  12      462.55      334.49     48.73 o 
  -1  -1  12     5420.14     4676.18    291.51 o 
   0  -1  12     1698.84     1964.19    340.69 o 
   1  -1  12     2002.45     2185.21    107.46 o 
   2  -1  12     4350.03     4180.58    188.62 o 
   3  -1  12     1140.10     1075.39    124.93 o 
   4  -1  12     1989.94     2060.09    157.28 o 
   5  -1  12     1429.22     1549.72    133.35 o 
  -5   0  12      182.93      205.12     47.40 o 
  -4   0  12     1298.86     1414.97     67.68 o 
  -3   0  12     1683.72     1472.63    115.19 o 
  -2   0  12      142.25       85.95     38.10 o 
  -1   0  12     3334.56     3526.08    229.93 o 
   0   0  12     2662.32     2827.86    188.73 o 
   1   0  12     1148.44     1139.92     90.38 o 
   2   0  12     5890.98     5503.99    361.51 o 
   3   0  12      190.89      166.09     25.92 o 
   4   0  12     1434.88     1304.02     82.18 o 
   5   0  12     1945.91     1892.18    150.63 o 
   6   0  12       32.06       37.66     51.39 o 
  -5   1  12      330.82      363.86     32.44 o 
  -4   1  12      949.22      982.26     53.01 o 
  -3   1  12     3616.41     3562.16    213.32 o 
  -2   1  12        6.65      -44.75     36.77 o 
  -1   1  12     3772.39     4299.61    276.01 o 
   0   1  12     4010.64     4764.79    299.49 o 
   1   1  12      145.49      146.17     23.42 o 
   2   1  12     6218.57     5596.40    313.44 o 
   3   1  12      588.24      592.45     44.22 o 
   4   1  12     1038.61     1076.39     64.21 o 
   5   1  12     2420.57     2413.81    120.29 o 
   6   1  12       45.52       58.92     48.29 o 
  -5   2  12      433.57      413.93     34.61 o 
  -4   2  12      274.79      292.52     36.11 o 
  -3   2  12     4213.52     4102.09    167.55 o 
  -2   2  12       43.35       48.50     18.30 o 
  -1   2  12     3421.36     4406.82    284.43 o 
   0   2  12     2137.09     2329.90    162.15 o 
   1   2  12       37.09       37.85     18.30 o 
   2   2  12     5835.34     5816.02    256.59 o 
   3   2  12     1645.96     1596.85     83.22 o 
   4   2  12      662.82      652.20     48.51 o 
   5   2  12     1970.67     2096.33    107.23 o 
   6   2  12       39.83       40.32     45.19 o 
  -5   3  12      707.24      748.60     46.67 o 
  -4   3  12      342.31      392.36     60.03 o 
  -3   3  12     2459.87     2453.13    108.83 o 
  -2   3  12      720.36      749.38     76.42 o 
  -1   3  12     2398.85     2974.06    203.35 o 
   0   3  12     2778.71     3204.88    212.65 o 
   1   3  12      640.67      605.62     66.45 o 
   2   3  12     5041.23     4991.26    221.73 o 
   3   3  12     2940.46     3033.68    142.53 o 
   4   3  12      418.48      411.46     39.07 o 
   5   3  12     1337.17     1354.86     76.83 o 
   6   3  12      194.21      220.40     35.06 o 
  -4   4  12      134.11      102.38     52.50 o 
  -3   4  12     2592.59     2640.31    116.12 o 
  -2   4  12     1160.78     1209.42     64.09 o 
  -1   4  12     1848.22     2203.28    118.29 o 
   0   4  12     3372.13     3639.49    237.91 o 
   1   4  12       85.97       82.85     35.89 o 
   2   4  12     4192.91     4152.08    262.27 o 
   3   4  12     3094.61     3001.53    195.38 o 
   4   4  12      194.70      195.82     39.43 o 
   5   4  12     1687.98     1648.51    118.73 o 
  -4   5  12       59.33       70.44     25.25 o 
  -3   5  12     1782.12     1789.72     85.93 o 
  -2   5  12     1606.80     1613.92    112.31 o 
  -1   5  12      604.00      708.10     81.30 o 
   0   5  12     3383.13     3797.65    248.10 o 
   1   5  12      207.27      194.05     44.75 o 
   2   5  12     1218.28     1244.03    100.12 o 
   3   5  12     1819.74     1755.73    126.26 o 
   4   5  12       11.63       23.04     31.90 o 
   5   5  12     1821.53     1580.29    116.07 o 
  -3   6  12     1559.16     1387.13     88.61 o 
  -2   6  12      668.16      639.15    114.97 o 
  -1   6  12      303.46      386.33     63.80 o 
   0   6  12     2667.99     2676.79    186.52 o 
   1   6  12      445.55      462.97     62.02 o 
   2   6  12     3124.38     3146.40    208.22 o 
   3   6  12     2682.74     2598.37    175.44 o 
   4   6  12       51.14       26.14     32.34 o 
  -2   7  12     1268.74     1247.13     85.50 o 
  -1   7  12       54.86       72.94     24.91 o 
   0   7  12     2077.80     2128.76    158.60 o 
   1   7  12      592.32      618.47     74.87 o 
   2   7  12      601.37      618.91     73.54 o 
   3   7  12     2234.94     2021.99    146.20 o 
   4   7  12      129.13      123.16     41.20 o 
   0   8  12     2174.27     2085.34    159.49 o 
   1   8  12      847.22      838.66     92.59 o 
   2   8  12      358.08      365.06     62.47 o 
  -1  -6  13        0.25      -76.42     50.95 o 
   0  -6  13     1481.84     2017.56    171.90 o 
   1  -6  13      817.14     1152.76    128.04 o 
  -3  -5  13      591.31      571.51     61.58 o 
  -2  -5  13     1356.80     1275.48     98.35 o 
  -1  -5  13      204.13      177.21     64.24 o 
   0  -5  13     1512.75     2322.81    186.96 o 
   1  -5  13     1028.26     1686.17    152.85 o 
   2  -5  13       99.03      150.63     59.81 o 
   3  -5  13     1689.41     1995.41    169.24 o 
  -4  -4  13      543.18      526.32     60.70 o 
  -3  -4  13      951.39      848.85     75.32 o 
  -2  -4  13     2519.27     2235.97    149.74 o 
  -1  -4  13      601.85      577.27     59.37 o 
   0  -4  13     1534.44     1544.85    110.31 o 
   1  -4  13     2172.22     2994.44    219.74 o 
   2  -4  13        6.17      -44.30     40.76 o 
   3  -4  13     1303.89     1507.63    135.57 o 
   4  -4  13      820.89      855.49    105.00 o 
  -4  -3  13     1070.38      914.86     81.52 o 
  -3  -3  13      338.82      281.77     43.86 o 
  -2  -3  13     3013.34     2507.11    166.14 o 
  -1  -3  13     1289.06     1058.84     84.62 o 
   0  -3  13      950.87      778.85     70.00 o 
   1  -3  13     2689.72     2565.14    167.02 o 
   2  -3  13      109.38       93.92     44.75 o 
   3  -3  13     1337.97     1446.94    124.93 o 
   4  -3  13     1262.23     1398.65    128.04 o 
  -4  -2  13     1228.47     1113.33     93.04 o 
  -3  -2  13        3.17      -21.71     27.91 o 
  -2  -2  13     2493.96     1963.07    138.23 o 
  -1  -2  13      817.72      643.28     65.57 o 
   0  -2  13      449.28      403.60     49.62 o 
   1  -2  13     4252.69     4858.14    702.87 o 
   2  -2  13      133.57      142.77     27.13 o 
   3  -2  13     2159.10     2280.72    169.68 o 
   4  -2  13     2313.67     2321.92    176.33 o 
   5  -2  13        0.55      -55.82     43.86 o 
  -5  -1  13      488.57      474.49     64.24 o 
  -4  -1  13     1442.33     1403.08    112.09 o 
  -3  -1  13       85.93       56.71     37.21 o 
  -2  -1  13     2500.94     1936.48    139.55 o 
  -1  -1  13     1935.01     1645.86    122.72 o 
   0  -1  13      100.42       88.61     35.00 o 
   1  -1  13     4531.75     5198.04    365.94 o 
   2  -1  13     1246.45     1270.51     70.59 o 
   3  -1  13     1240.62     1353.01    111.64 o 
   4  -1  13     1808.83     1857.18    143.98 o 
   5  -1  13       47.46      105.00     45.63 o 
  -5   0  13      297.95      283.10     57.15 o 
  -4   0  13     1179.09     1324.75     96.36 o 
  -3   0  13      138.92      122.28     44.75 o 
  -2   0  13     2457.44     2434.89    171.90 o 
  -1   0  13     3170.72     3371.02    223.29 o 
   0   0  13       92.87       86.39     37.66 o 
   1   0  13     4118.76     4544.60    283.98 o 
   2   0  13      994.35     1018.75     60.11 o 
   3   0  13      509.39      455.58     57.82 o 
   4   0  13     2705.47     2806.15    199.36 o 
   5   0  13       82.87       71.77     45.63 o 
  -5   1  13      125.81      154.42     24.88 o 
  -4   1  13     1998.83     1983.30    196.26 o 
  -3   1  13       87.07       78.80     36.99 o 
  -2   1  13     1567.34     1853.64    144.43 o 
  -1   1  13     3287.12     3964.68    258.29 o 
   0   1  13       12.73       15.06     34.11 o 
   1   1  13     4010.71     4253.67    191.85 o 
   2   1  13     3089.11     2943.05    151.74 o 
   3   1  13     1082.23      970.08     59.71 o 
   4   1  13     2171.96     2115.39    107.50 o 
   5   1  13      197.49      218.86     56.26 o 
  -4   2  13     1618.13     1665.47    198.48 o 
  -3   2  13     1117.31     1060.25     58.42 o 
  -2   2  13     1027.45     1300.29    116.52 o 
  -1   2  13     3799.14     5005.35    318.98 o 
   0   2  13       17.16       20.82     34.56 o 
   1   2  13     2353.91     2337.43    161.71 o 
   2   2  13     2946.66     2855.56    135.32 o 
   3   2  13      316.28      309.27     34.35 o 
   4   2  13     2808.01     2697.07    130.94 o 
   5   2  13      451.59      458.56     42.89 o 
  -4   3  13     1081.66     1031.15    156.39 o 
  -3   3  13      443.15      437.09     37.67 o 
  -2   3  13      950.33     1139.93    130.25 o 
  -1   3  13     3572.80     4734.66    303.92 o 
   0   3  13       58.54       73.10     37.66 o 
   1   3  13     1491.81     1469.97    115.19 o 
   2   3  13     2186.91     1476.62    109.87 o 
   3   3  13       40.01       19.56     22.86 o 
   4   3  13     2138.63     2163.68    109.97 o 
   5   3  13      720.18      739.24     54.81 o 
  -4   4  13     1440.70     1322.41    163.04 o 
  -3   4  13      622.36      637.35     45.28 o 
  -2   4  13      906.24      907.71    125.38 o 
  -1   4  13     3605.17     4487.90    290.18 o 
   0   4  13      822.53      851.95     85.06 o 
   1   4  13     1545.98     1652.50    126.26 o 
   2   4  13     1756.96     1761.93    130.25 o 
   3   4  13       40.90       30.57     33.67 o 
   4   4  13     2732.40     2750.33    183.41 o 
   5   4  13     1062.37     1081.25     69.16 o 
  -3   5  13      983.52      985.95     58.90 o 
  -2   5  13       65.95       80.25     24.01 o 
  -1   5  13     2701.32     2950.26    346.23 o 
   0   5  13      923.74      913.53     89.49 o 
   1   5  13     1032.81     1071.69     95.69 o 
   2   5  13     1279.77     1287.00    105.88 o 
   3   5  13       38.56       47.40     35.89 o 
   4   5  13     1353.16     1267.07    102.34 o 
   5   5  13     1131.52      990.17     88.16 o 
  -2   6  13       36.78       44.56     24.18 o 
  -1   6  13     2195.92     2224.48    252.97 o 
   0   6  13     1355.55     1477.51    121.83 o 
   1   6  13     1015.35     1078.34     99.24 o 
   2   6  13     3248.11     3074.19    207.34 o 
   3   6  13      407.65      393.41     58.04 o 
   4   6  13      789.93      784.61     77.97 o 
  -1   7  13     1330.57     1296.45    149.97 o 
   0   7  13     1225.12     1264.41    113.42 o 
   1   7  13       23.81       31.46     43.42 o 
   2   7  13     2852.75     2803.49    194.93 o 
   3   7  13      222.31      183.86     50.51 o 
  -2  -5  14      401.63      396.51     52.28 o 
   0  -5  14     1878.96     3113.62    233.92 o 
   1  -5  14        1.98       24.37     64.68 o 
   2  -5  14      936.06     1485.92    142.66 o 
  -3  -4  14     1156.45     1019.86     88.16 o 
  -2  -4  14      159.44      120.95     35.89 o 
  -1  -4  14      370.71      346.89     48.29 o 
   0  -4  14     2787.44     4753.71    326.51 o 
   1  -4  14      504.57      802.77    100.12 o 
   2  -4  14     1093.81     1594.91    141.77 o 
   3  -4  14     1185.54     1554.15    140.00 o 
  -4  -3  14       15.04        6.20     35.00 o 
  -3  -3  14     1132.54      936.12     83.29 o 
  -2  -3  14      639.89      509.93     59.81 o 
  -1  -3  14      219.24      145.76     38.10 o 
   0  -3  14     2284.55     1977.24    137.34 o 
   1  -3  14      931.21     1462.44    133.80 o 
   2  -3  14      749.91      992.83    103.67 o 
   3  -3  14     1289.32     1602.00    137.78 o 
   4  -3  14       53.68       31.90     51.83 o 
  -4  -2  14       86.87       89.94     40.76 o 
  -3  -2  14     1256.82     1079.66     93.92 o 
  -2  -2  14     1294.53      875.43     82.85 o 
  -1  -2  14      107.51       68.67     35.44 o 
   0  -2  14     2210.65     2111.92    146.20 o 
   1  -2  14     1154.11     1227.19     97.47 o 
   2  -2  14     1115.62     1411.94    120.50 o 
   3  -2  14     1932.30     2195.66    165.69 o 
   4  -2  14      121.42      132.47     46.52 o 
  -4  -1  14      222.92      213.54     51.83 o 
  -3  -1  14      676.96      520.56     67.34 o 
  -2  -1  14     2550.51     2132.75    153.73 o 
  -1  -1  14      210.57      211.77     46.52 o 
   0  -1  14     2026.67     2209.39    153.73 o 
   1  -1  14     1487.33     1536.11     83.33 o 
   2  -1  14      270.87      287.81     32.92 o 
   3  -1  14     3907.21     4127.27    276.45 o 
   4  -1  14      179.18      209.11     52.28 o 
   5  -1  14      662.18      662.33     85.50 o 
  -4   0  14      359.34      299.49     60.70 o 
  -3   0  14      408.02      200.69     53.61 o 
  -2   0  14     2488.85     2717.99    190.50 o 
  -1   0  14       21.22       26.14     39.43 o 
   0   0  14     2725.70     3144.18    207.78 o 
   1   0  14     1733.03     2033.51    142.66 o 
   2   0  14       77.18       66.95     22.99 o 
   3   0  14     2462.04     2267.41    200.25 o 
   4   0  14      397.32      351.32     54.49 o 
   5   0  14      414.12      475.37     70.44 o 
  -4   1  14      352.63      388.01     63.80 o 
  -3   1  14      854.51      786.38     91.26 o 
  -2   1  14     2786.72     3479.11    236.58 o 
  -1   1  14      210.79      310.56     56.26 o 
   0   1  14     2972.02     3525.63    231.70 o 
   1   1  14     1314.60     1488.14    114.30 o 
   2   1  14      333.88      315.24     32.89 o 
   3   1  14     2698.87     2586.53    211.77 o 
   4   1  14      979.70      980.79     66.90 o 
   5   1  14      306.74      281.77     56.71 o 
  -4   2  14     1643.51     1450.27    184.97 o 
  -3   2  14      450.36      444.18     38.71 o 
  -2   2  14     2404.27     2921.78    207.34 o 
  -1   2  14      814.26      970.24     95.69 o 
   0   2  14     1187.93     1352.57    111.64 o 
   1   2  14     1469.24     1662.69    125.38 o 
   2   2  14      210.96      163.18     25.64 o 
   3   2  14     3207.75     3079.08    146.82 o 
   4   2  14     1903.81     1805.54     96.58 o 
   5   2  14      142.13      138.44     31.93 o 
  -4   3  14      676.87      712.63     78.42 o 
  -3   3  14       85.49       96.28     23.80 o 
  -2   3  14     2217.81     2811.03    201.58 o 
  -1   3  14      951.42     1246.24    110.31 o 
   0   3  14     1802.76     2109.27    154.17 o 
   1   3  14     3080.28     3232.79    215.31 o 
   2   3  14       18.94        5.32     33.67 o 
   3   3  14     1797.58     1704.51     91.58 o 
   4   3  14     1300.60     1209.31     82.18 o 
   5   3  14       97.51       54.71     30.44 o 
  -3   4  14       42.49       32.83     22.64 o 
  -2   4  14     2058.33     2198.03    319.87 o 
  -1   4  14     1211.51     1430.99    120.50 o 
   0   4  14      414.02      568.41     71.77 o 
   1   4  14     3961.86     3926.58    256.51 o 
   2   4  14      400.57      440.81     61.14 o 
   3   4  14     1210.36     1292.62     96.36 o 
   4   4  14     1841.86     1830.44     98.92 o 
  -3   5  14        3.23      -13.50     41.87 o 
  -2   5  14     1769.33     1943.72    332.72 o 
  -1   5  14     1122.19     1339.28    116.96 o 
   0   5  14       56.59       33.23     40.32 o 
   1   5  14     2272.59     2279.39    165.25 o 
   2   5  14      368.15      291.96     54.49 o 
   3   5  14     1156.36     1153.65     99.68 o 
   4   5  14     2314.07     2112.37    151.52 o 
  -2   6  14     1137.99     1279.29    232.81 o 
  -1   6  14     1679.16     1910.35    149.30 o 
   0   6  14        2.40       -6.65     40.32 o 
   1   6  14     2835.32     2822.99    198.48 o 
   2   6  14      618.62      625.56     76.64 o 
   3   6  14      684.70      667.65     76.20 o 
   0   7  14       10.81       16.84     44.75 o 
   1   7  14     1769.92     1843.45    145.76 o 
   2   7  14     1795.23     1837.69    144.43 o 
   0  -5  15      273.61      523.66     94.37 o 
  -2  -4  15       42.36        5.32     33.23 o 
  -1  -4  15     1462.46     1253.78    100.57 o 
   1  -4  15      658.84     1120.42    121.39 o 
   2  -4  15     1464.15     2154.01    171.45 o 
  -3  -3  15     1329.29      992.39     90.82 o 
  -2  -3  15        1.88       18.16     32.78 o 
  -1  -3  15     1554.20     1275.04    101.90 o 
   0  -3  15      752.87      689.35     70.88 o 
   1  -3  15      154.27      251.20     63.80 o 
   2  -3  15     2150.63     2910.26    213.10 o 
   3  -3  15      133.51      191.39     59.81 o 
  -3  -2  15     1306.99      999.03     93.04 o 
  -2  -2  15       52.81      -15.51     35.89 o 
  -1  -2  15     1485.65     1298.96    105.44 o 
   0  -2  15     1239.07     1362.32    107.21 o 
   1  -2  15       84.34      124.40     30.79 o 
   2  -2  15     2011.06     2661.73    194.05 o 
   3  -2  15      252.58      334.49     62.47 o 
   4  -2  15      541.76      591.89     76.20 o 
  -4  -1  15      304.57      257.40     58.48 o 
  -3  -1  15     1358.20      997.70     99.24 o 
  -2  -1  15      114.67       68.23     44.75 o 
  -1  -1  15     2015.48     1981.23    145.76 o 
   0  -1  15     1749.55     1909.46    139.55 o 
   1  -1  15      157.33      199.81     42.53 o 
   2  -1  15     3453.51     3783.29    174.85 o 
   3  -1  15     1006.42     1139.47    101.90 o 
   4  -1  15      356.05      353.09     61.58 o 
  -4   0  15      114.08      -12.40     50.51 o 
  -3   0  15     1419.62     1252.89    115.19 o 
  -2   0  15      522.90      601.19     76.64 o 
  -1   0  15     1321.72     1591.81    128.04 o 
   0   0  15     2387.25     2736.60    186.07 o 
   1   0  15       63.28       85.95     37.21 o 
   2   0  15     1044.55     1084.33    119.18 o 
   3   0  15     1820.30     1776.60    139.11 o 
   4   0  15      423.96      418.22     62.47 o 
  -4   1  15      323.86      155.50     64.24 o 
  -3   1  15     1556.89     1690.16    142.21 o 
  -2   1  15      390.57      524.99     75.32 o 
  -1   1  15      805.84      894.48     93.04 o 
   0   1  15     3973.20     4677.51    298.16 o 
   1   1  15      114.02      115.63     40.32 o 
   2   1  15     1688.91     1662.79     87.71 o 
   3   1  15     1185.19     1126.40     67.10 o 
   4   1  15      154.94      169.87     31.54 o 
  -3   2  15     1683.62     1974.59    160.38 o 
  -2   2  15      411.38      511.26     77.09 o 
  -1   2  15      471.89      637.52     77.97 o 
   0   2  15     2973.83     3463.17    229.93 o 
   1   2  15      490.10      492.21     62.91 o 
   2   2  15     1029.33      956.06     87.72 o 
   3   2  15     1346.59     1303.52     76.27 o 
   4   2  15        3.86       -9.03     24.85 o 
  -3   3  15     1501.92     1579.29    144.21 o 
  -2   3  15      823.36     1091.63    109.87 o 
  -1   3  15      523.01      650.37     79.30 o 
   0   3  15     2473.28     3015.71    206.45 o 
   1   3  15      976.59      997.26     93.04 o 
   2   3  15     1125.18     1048.21     95.25 o 
   3   3  15     1441.33     1473.90     84.23 o 
   4   3  15      104.32      100.55     31.25 o 
  -3   4  15      965.23      958.41     75.54 o 
  -2   4  15     1350.69     1696.36    140.44 o 
  -1   4  15       52.11       62.02     47.40 o 
   0   4  15     2637.87     3196.46    217.53 o 
   1   4  15     1344.59     1409.28    116.96 o 
   2   4  15      609.63      596.76     73.10 o 
   3   4  15     2308.35     2248.38    162.15 o 
   4   4  15      111.97       84.06     32.48 o 
  -2   5  15     1793.67     1919.12    307.46 o 
  -1   5  15        0.15      -38.54     43.86 o 
   0   5  15     1866.82     2171.29    162.15 o 
   1   5  15     1765.41     1920.98    147.53 o 
   2   5  15      100.48       87.72     46.96 o 
   3   5  15     2101.48     1932.94    146.20 o 
  -1   6  15       22.33       20.38     49.18 o 
   0   6  15     1342.05     1618.83    133.80 o 
   1   6  15     1010.47     1058.40    103.67 o 
   2   6  15       89.64       66.90     46.08 o 
  -1  -4  16      634.39      540.50     65.13 o 
  -2  -3  16      924.69      750.49     79.30 o 
  -1  -3  16     1300.77     1069.03     94.81 o 
   0  -3  16       27.06        6.65     35.00 o 
   2  -3  16      647.16      956.95    104.56 o 
  -3  -2  16      254.62      146.20     51.39 o 
  -2  -2  16      465.04      456.32     65.13 o 
  -1  -2  16     1575.45     1536.43    120.06 o 
   0  -2  16       21.01       12.40     35.89 o 
   1  -2  16     1237.11     1446.94    112.09 o 
   2  -2  16      600.86      715.49     85.50 o 
   3  -2  16      298.27      402.27     66.90 o 
  -3  -1  16      441.38      334.49     65.57 o 
  -2  -1  16      797.89      730.11     84.62 o 
  -1  -1  16     1816.42     1937.37    143.98 o 
   0  -1  16       39.21       31.90     38.10 o 
   1  -1  16     1473.99     1602.00    120.06 o 
   2  -1  16     1750.55     2016.19    119.84 o 
   3  -1  16       94.40      119.18     46.08 o 
  -3   0  16      582.17      656.57     86.39 o 
  -2   0  16      397.11      400.94     67.78 o 
  -1   0  16     2274.43     2621.41    186.07 o 
   0   0  16      333.32      388.98     58.48 o 
   1   0  16     1057.28     1298.52    105.44 o 
   2   0  16      749.96      804.54     76.64 o 
   3   0  16       36.70       43.32     25.41 o 
   4   0  16     1450.62     1564.78    128.92 o 
  -3   1  16      971.02     1007.01    108.54 o 
  -2   1  16      184.09      143.98     56.71 o 
  -1   1  16     2325.27     2710.02    191.39 o 
   0   1  16      860.47      988.84     93.04 o 
   1   1  16     1320.50     1496.11    117.85 o 
   2   1  16     1233.54     1376.05    109.87 o 
   3   1  16       36.21       65.98     25.53 o 
   4   1  16     1377.59     1307.27    165.47 o 
  -3   2  16      993.36     1231.62    121.83 o 
  -2   2  16       19.34       -2.66     50.95 o 
  -1   2  16     1400.01     1674.65    134.24 o 
   0   2  16     1267.69     1581.62    126.26 o 
   1   2  16      564.24      650.81     75.76 o 
   2   2  16     3040.05     3037.41    205.12 o 
   3   2  16      164.02      186.07     32.26 o 
   4   2  16      823.08      817.19     59.94 o 
  -2   3  16        2.59      -25.25     50.06 o 
  -1   3  16     1527.01     1987.88    153.73 o 
   0   3  16      921.77     1162.95    104.56 o 
   1   3  16       73.26      122.28     45.19 o 
   2   3  16     2864.44     2936.40    202.02 o 
   3   3  16      326.74      325.63     56.71 o 
   4   3  16      500.59      517.52     58.92 o 
  -2   4  16       29.57       25.70     54.49 o 
  -1   4  16     1712.09     2216.48    167.91 o 
   0   4  16     1378.22     1663.13    134.68 o 
   1   4  16        4.12       15.06     41.20 o 
   2   4  16     2140.93     2088.00    156.83 o 
   3   4  16      412.36      404.04     64.24 o 
  -1   5  16     1035.80     1501.43    129.36 o 
   0   5  16     1865.53     2194.77    164.81 o 
   1   5  16       50.12       57.59     45.19 o 
   2   5  16     1241.01     1286.12    114.30 o 
   0  -3  17      874.23      943.65     89.05 o 
  -1  -2  17      237.93      232.59     51.83 o 
   0  -2  17      837.32      863.91     83.73 o 
   1  -2  17      970.01     1036.69     91.71 o 
  -2  -1  17     1175.93     1162.07    108.99 o 
  -1  -1  17      410.60      396.95     62.47 o 
   0  -1  17      653.95      713.72     79.75 o 
   1  -1  17     2146.06     2298.00    159.93 o 
   2  -1  17       34.90       58.92     35.89 o 
  -2   0  17     1282.65     1318.01    118.73 o 
  -1   0  17      340.04      403.60     66.01 o 
   0   0  17      436.25      538.72     67.34 o 
   1   0  17     1862.39     2109.71    151.07 o 
   2   0  17      799.27      811.19     78.42 o 
   3   0  17      653.80      803.21     82.85 o 
  -2   1  17      989.48     1086.75    109.87 o 
  -1   1  17      632.52      833.78     92.59 o 
   0   1  17      187.69      236.14     54.05 o 
   1   1  17     2126.44     2353.38    166.14 o 
   2   1  17      342.25      348.66     55.38 o 
   3   1  17      362.08      444.36     60.25 o 
  -2   2  17      962.13     1172.70    116.52 o 
  -1   2  17     1169.45     1376.49    120.06 o 
   0   2  17       25.26        3.10     42.09 o 
   1   2  17     1722.03     2046.80    151.52 o 
   2   2  17      620.16      760.24     82.85 o 
   3   2  17      437.77      472.27     64.24 o 
  -1   3  17      976.89     1389.79    123.16 o 
   0   3  17        6.73       -1.77     42.53 o 
   1   3  17     1610.80     2044.58    154.62 o 
   2   3  17     1198.85     1317.13    113.86 o 
   3   3  17      100.55      112.53     46.52 o 
  -1   4  17     1594.14     2401.22    178.54 o 
   0   4  17        1.06       28.35     46.96 o 
   1   4  17     1203.93     1387.13    120.95 o 
   2   4  17     1425.36     1458.01    124.05 o 
   0  -1  18     1224.70     1436.30    118.29 o 
   1  -1  18      327.40      415.12     59.37 o 
  -1   0  18       17.43       78.86     49.18 o 
   0   0  18     1197.30     1526.24    123.61 o 
   1   0  18      659.34      914.41     87.72 o 
   2   0  18      272.38      364.61     55.38 o 
  -1   1  18        0.35       14.18     49.18 o 
   0   1  18     1069.52     1302.51    112.53 o 
   1   1  18      433.93      590.12     72.66 o 
   2   1  18      102.35      149.74     46.52 o 
  -1   2  18       75.68       31.90     49.62 o 
   0   2  18      880.50     1062.83    102.78 o 
   1   2  18     1002.06     1116.44    102.78 o 
   2   2  18       75.74       85.95     45.19 o 
   0   3  18      900.17     1205.48    112.53 o 
   1   3  18     1050.40     1274.15    114.30 o 
                                                 
